# Supplementary material for: Interplay between copy number alterations and immune profiles in the early breast cancer Scandinavian Breast Group 2004-1 randomized phase II trial: results from a feasibility study
Source: NPJ Breast Cancer. 2021 Nov 19;7:144. doi: 10.1038/s41523-021-00352-3 (PMC8604966; doi:10.1038/s41523-021-00352-3)
Supplement: Supplementary file 3 — Supplementary Data 1 [file 41523_2021_352_MOESM3_ESM.xlsx]

## Sheet: Replicate 1
CONTIG	START	END	908	107	103	302	708	704	901	322	501	625	620	635	630	308	316	312	606	505	616	611	906	706	903	806	105	101	609	603	619	614	305	314	310	317	627	623	701	633	605	504	610	306	315	311	628	624	703
1	1200001	1300000	-0.091558	-0.021289	-0.001424	0.04366	-0.278659	-0.355927	0.006122	0.113255	-0.367126	0.082415	0.031358	-0.110688	-0.327592	-0.324541	-0.038766	-0.538514	-0.020123	-0.237591	-0.010151	-0.224938	0.086161	-0.300375	0.013203	-0.032926	-0.01515	0.112764	-0.017424	0.037827	-0.038247	0.013824	-0.088464	0.02246	0.015581	-0.007386	-0.07136	-0.082047	0.019631	-0.026491	-0.081001	-0.066453	-0.064721	-0.013432	-0.203737	-0.075595	-0.057504	0.016962	0.009319
1	1700001	1800000	-0.091558	-0.021289	-0.001424	0.04366	-0.278659	-0.355927	0.006122	0.113255	-0.367126	0.082415	0.031358	-0.110688	-0.327592	-0.324541	-0.038766	-0.538514	-0.020123	-0.237591	-0.010151	-0.224938	0.086161	-0.300375	0.013203	-0.032926	-0.01515	0.112764	-0.017424	0.037827	-0.038247	0.013824	-0.088464	0.02246	0.015581	-0.007386	-0.07136	-0.082047	0.019631	-0.026491	-0.081001	-0.066453	-0.064721	-0.013432	-0.203737	-0.075595	-0.057504	0.016962	0.009319
1	1800001	1900000	-0.091558	-0.021289	-0.001424	0.04366	-0.278659	-0.355927	0.006122	0.113255	-0.367126	0.082415	0.031358	-0.110688	-0.327592	-0.324541	-0.038766	-0.538514	-0.020123	-0.237591	-0.010151	-0.224938	0.086161	-0.300375	0.013203	-0.032926	-0.01515	0.112764	-0.017424	0.037827	-0.038247	0.013824	-0.088464	0.02246	0.015581	-0.007386	-0.07136	-0.082047	0.019631	-0.026491	-0.081001	-0.066453	-0.064721	-0.013432	-0.203737	-0.075595	-0.057504	0.016962	0.009319
1	1900001	2000000	-0.091558	-0.021289	-0.001424	0.04366	-0.278659	-0.355927	0.006122	0.113255	-0.367126	0.082415	0.031358	-0.110688	-0.327592	-0.324541	-0.038766	-0.538514	-0.020123	-0.237591	-0.010151	-0.224938	0.086161	-0.300375	0.013203	-0.032926	-0.01515	0.112764	-0.017424	0.037827	-0.038247	0.013824	-0.088464	0.02246	0.015581	-0.007386	-0.07136	-0.082047	0.019631	-0.026491	-0.081001	-0.066453	-0.064721	-0.013432	-0.203737	-0.075595	-0.057504	0.016962	0.009319
1	2000001	2100000	-0.091558	-0.021289	-0.001424	0.04366	-0.278659	-0.355927	0.006122	0.113255	-0.367126	0.082415	0.031358	-0.110688	-0.327592	-0.324541	-0.038766	-0.538514	-0.020123	-0.237591	-0.010151	-0.224938	0.086161	-0.300375	0.013203	-0.032926	-0.01515	0.112764	-0.017424	0.037827	-0.038247	0.013824	-0.088464	0.02246	0.015581	-0.007386	-0.07136	-0.082047	0.019631	-0.026491	-0.081001	-0.066453	-0.064721	-0.013432	-0.203737	-0.075595	-0.057504	0.016962	0.009319
1	2100001	2200000	-0.091558	-0.021289	-0.001424	0.04366	-0.278659	-0.355927	0.006122	0.113255	-0.367126	0.082415	0.031358	-0.110688	-0.327592	-0.324541	-0.038766	-0.538514	-0.020123	-0.237591	-0.010151	-0.224938	0.086161	-0.300375	0.013203	-0.032926	-0.01515	0.112764	-0.017424	0.037827	-0.038247	0.013824	-0.088464	0.02246	0.015581	-0.007386	-0.07136	-0.082047	0.019631	-0.026491	-0.081001	-0.066453	-0.064721	-0.013432	-0.203737	-0.075595	-0.057504	0.016962	0.009319
1	2200001	2300000	-0.091558	-0.021289	-0.001424	0.04366	-0.278659	-0.355927	0.006122	0.113255	-0.367126	0.082415	0.031358	-0.110688	-0.327592	-0.324541	-0.038766	-0.538514	-0.020123	-0.237591	-0.010151	-0.224938	0.086161	-0.300375	0.013203	-0.032926	-0.01515	0.112764	-0.017424	0.037827	-0.038247	0.013824	-0.088464	0.02246	0.015581	-0.007386	-0.07136	-0.082047	0.019631	-0.026491	-0.081001	-0.066453	-0.064721	-0.013432	-0.203737	-0.075595	-0.057504	0.016962	0.009319
1	2300001	2400000	-0.091558	-0.021289	-0.001424	0.04366	-0.278659	-0.355927	0.006122	0.113255	-0.367126	0.082415	0.031358	-0.110688	-0.327592	-0.324541	-0.038766	-0.538514	-0.020123	-0.237591	-0.010151	-0.224938	0.086161	-0.300375	0.013203	-0.032926	-0.01515	0.112764	-0.017424	0.037827	-0.038247	0.013824	-0.088464	0.02246	0.015581	-0.007386	-0.07136	-0.082047	0.019631	-0.026491	-0.081001	-0.066453	-0.064721	-0.013432	-0.203737	-0.075595	-0.057504	0.016962	0.009319
1	2400001	2500000	-0.091558	-0.021289	-0.001424	0.04366	-0.278659	-0.355927	0.006122	0.113255	-0.367126	0.082415	0.031358	-0.110688	-0.327592	-0.324541	-0.038766	-0.538514	-0.020123	-0.237591	-0.010151	-0.224938	0.086161	-0.300375	0.013203	-0.032926	-0.01515	0.112764	-0.017424	0.037827	-0.038247	0.013824	-0.088464	0.02246	0.015581	-0.007386	-0.07136	-0.082047	0.019631	-0.026491	-0.081001	-0.066453	-0.064721	-0.013432	-0.203737	-0.075595	-0.057504	0.016962	0.009319
1	2500001	2600000	-0.091558	-0.021289	-0.001424	0.04366	-0.278659	-0.355927	0.006122	0.113255	-0.367126	0.082415	0.031358	-0.110688	-0.327592	-0.324541	-0.038766	-0.538514	-0.020123	-0.237591	-0.010151	-0.224938	0.086161	-0.300375	0.013203	-0.032926	-0.01515	0.112764	-0.017424	0.037827	-0.038247	0.013824	-0.088464	0.02246	0.015581	-0.007386	-0.07136	-0.082047	0.019631	-0.026491	-0.081001	-0.066453	-0.064721	-0.013432	-0.203737	-0.075595	-0.057504	0.016962	0.009319
1	2700001	2800000	-0.091558	-0.021289	-0.001424	0.04366	-0.278659	-0.355927	0.006122	0.113255	-0.367126	0.082415	0.031358	-0.110688	-0.327592	-0.324541	-0.038766	-0.538514	-0.020123	-0.237591	-0.010151	-0.224938	0.086161	-0.300375	0.013203	-0.032926	-0.01515	0.112764	-0.017424	0.037827	-0.038247	0.013824	-0.088464	0.02246	0.015581	-0.007386	-0.07136	-0.082047	0.019631	-0.026491	-0.081001	-0.066453	-0.064721	-0.013432	-0.203737	-0.075595	-0.057504	0.016962	0.009319
1	2800001	2900000	-0.091558	-0.021289	-0.001424	0.04366	-0.278659	-0.355927	0.006122	0.113255	-0.367126	0.082415	0.031358	-0.110688	-0.327592	-0.324541	-0.038766	-0.538514	-0.020123	-0.237591	-0.010151	-0.224938	0.086161	-0.300375	0.013203	-0.032926	-0.01515	0.112764	-0.017424	0.037827	-0.038247	0.013824	-0.088464	0.02246	0.015581	-0.007386	-0.07136	-0.082047	0.019631	-0.026491	-0.081001	-0.066453	-0.064721	-0.013432	-0.203737	-0.075595	-0.057504	0.016962	0.009319
1	2900001	3000000	-0.091558	-0.021289	-0.001424	0.04366	-0.278659	-0.355927	0.006122	0.113255	-0.367126	0.082415	0.031358	-0.110688	-0.327592	-0.324541	-0.038766	-0.538514	-0.020123	-0.237591	-0.010151	-0.224938	0.086161	-0.300375	0.013203	-0.032926	-0.01515	0.112764	-0.017424	0.037827	-0.038247	0.013824	-0.088464	0.02246	0.015581	-0.007386	-0.07136	-0.082047	0.019631	-0.026491	-0.081001	-0.066453	-0.064721	-0.013432	-0.203737	-0.075595	-0.057504	0.016962	0.009319
1	3000001	3100000	-0.091558	-0.021289	-0.001424	0.04366	-0.278659	-0.355927	0.006122	0.113255	-0.367126	0.082415	0.031358	-0.110688	-0.327592	-0.324541	-0.038766	-0.538514	-0.020123	-0.237591	-0.010151	-0.224938	0.086161	-0.300375	0.013203	-0.032926	-0.01515	0.112764	-0.017424	0.037827	-0.038247	0.013824	-0.088464	0.02246	0.015581	-0.007386	-0.07136	-0.082047	0.019631	-0.026491	-0.081001	-0.066453	-0.064721	-0.013432	-0.203737	-0.075595	-0.057504	0.016962	0.009319
1	3100001	3200000	-0.091558	-0.021289	-0.001424	0.04366	-0.278659	-0.355927	0.006122	0.113255	-0.367126	0.082415	0.031358	-0.110688	-0.327592	-0.324541	-0.038766	-0.538514	-0.020123	-0.237591	-0.010151	-0.224938	0.086161	-0.300375	0.013203	-0.032926	-0.01515	0.112764	-0.017424	0.037827	-0.038247	0.013824	-0.088464	0.02246	0.015581	-0.007386	-0.07136	-0.082047	0.019631	-0.026491	-0.081001	-0.066453	-0.064721	-0.013432	-0.203737	-0.075595	-0.057504	0.016962	0.009319
1	3200001	3300000	-0.091558	-0.021289	-0.001424	0.04366	-0.278659	-0.355927	0.006122	0.113255	-0.367126	0.082415	0.031358	-0.110688	-0.327592	-0.324541	-0.038766	-0.538514	-0.020123	-0.237591	-0.010151	-0.224938	0.086161	-0.300375	0.013203	-0.032926	-0.01515	0.112764	-0.017424	0.037827	-0.038247	0.013824	-0.088464	0.02246	0.015581	-0.007386	-0.07136	-0.082047	0.019631	-0.026491	-0.081001	-0.066453	-0.064721	-0.013432	-0.203737	-0.075595	-0.057504	0.016962	0.009319
1	3300001	3400000	-0.091558	-0.021289	-0.001424	0.04366	-0.278659	-0.355927	0.006122	0.113255	-0.367126	0.082415	0.031358	-0.110688	-0.327592	-0.324541	-0.038766	-0.538514	-0.020123	-0.237591	-0.010151	-0.224938	0.086161	-0.300375	0.013203	-0.032926	-0.01515	0.112764	-0.017424	0.037827	-0.038247	0.013824	-0.088464	0.02246	0.015581	-0.007386	-0.07136	-0.082047	0.019631	-0.026491	-0.081001	-0.066453	-0.064721	-0.013432	-0.203737	-0.075595	-0.057504	0.016962	0.009319
1	3400001	3500000	-0.091558	-0.021289	-0.001424	0.04366	-0.278659	-0.355927	0.006122	0.113255	-0.367126	0.082415	0.031358	-0.110688	-0.327592	-0.324541	-0.038766	-0.538514	-0.020123	-0.237591	-0.010151	-0.224938	0.086161	-0.300375	0.013203	-0.032926	-0.01515	0.112764	-0.017424	0.037827	-0.038247	0.013824	-0.088464	0.02246	0.015581	-0.007386	-0.07136	-0.082047	0.019631	-0.026491	-0.081001	-0.066453	-0.064721	-0.013432	-0.203737	-0.075595	-0.057504	0.016962	0.009319
1	3500001	3600000	-0.091558	-0.021289	-0.001424	0.04366	-0.278659	-0.355927	0.006122	0.113255	-0.367126	0.082415	0.031358	-0.110688	-0.327592	-0.324541	-0.038766	-0.538514	-0.020123	-0.237591	-0.010151	-0.224938	0.086161	-0.300375	0.013203	-0.032926	-0.01515	0.112764	-0.017424	0.037827	-0.038247	0.013824	-0.088464	0.02246	0.015581	-0.007386	-0.07136	-0.082047	0.019631	-0.026491	-0.081001	-0.066453	-0.064721	-0.013432	-0.203737	-0.075595	-0.057504	0.016962	0.009319
1	3600001	3700000	-0.091558	-0.021289	-0.001424	0.04366	-0.278659	-0.355927	0.006122	0.113255	-0.367126	0.082415	0.031358	-0.110688	-0.327592	-0.324541	-0.038766	-0.538514	-0.020123	-0.237591	-0.010151	-0.224938	0.086161	-0.300375	0.013203	-0.032926	-0.01515	0.112764	-0.017424	0.037827	-0.038247	0.013824	-0.088464	0.02246	0.015581	-0.007386	-0.07136	-0.082047	0.019631	-0.026491	-0.081001	-0.066453	-0.064721	-0.013432	-0.203737	-0.075595	-0.057504	0.016962	0.009319
1	3700001	3800000	-0.091558	-0.021289	-0.001424	0.04366	-0.278659	-0.355927	0.006122	0.113255	-0.367126	0.082415	0.031358	-0.110688	-0.327592	-0.324541	-0.038766	-0.538514	-0.020123	-0.237591	-0.010151	-0.224938	0.086161	-0.300375	0.013203	-0.032926	-0.01515	0.112764	-0.017424	0.037827	-0.038247	0.013824	-0.088464	0.02246	0.015581	-0.007386	-0.07136	-0.082047	0.019631	-0.026491	-0.081001	-0.066453	-0.064721	-0.013432	-0.203737	-0.075595	-0.057504	0.016962	0.009319
1	4000001	4100000	-0.091558	-0.021289	-0.001424	0.04366	-0.278659	-0.355927	0.006122	0.113255	-0.367126	0.082415	0.031358	-0.110688	-0.327592	-0.324541	-0.038766	-0.538514	-0.020123	-0.237591	-0.010151	-0.224938	0.086161	-0.300375	0.013203	-0.032926	-0.01515	0.112764	-0.017424	0.037827	-0.038247	0.013824	-0.088464	0.02246	0.015581	-0.007386	-0.07136	-0.082047	0.019631	-0.026491	-0.081001	-0.066453	-0.064721	-0.013432	-0.203737	-0.075595	-0.057504	0.016962	0.009319
1	4100001	4200000	-0.091558	-0.021289	-0.001424	0.04366	-0.278659	-0.355927	0.006122	0.113255	-0.367126	0.082415	0.031358	-0.110688	-0.327592	-0.324541	-0.038766	-0.538514	-0.020123	-0.237591	-0.010151	-0.224938	0.086161	-0.300375	0.013203	-0.032926	-0.01515	0.112764	-0.017424	0.037827	-0.038247	0.013824	-0.088464	0.02246	0.015581	-0.007386	-0.07136	-0.082047	0.019631	-0.026491	-0.081001	-0.066453	-0.064721	-0.013432	-0.203737	-0.075595	-0.057504	0.016962	0.009319
1	4200001	4300000	-0.091558	-0.021289	-0.001424	0.04366	-0.278659	-0.355927	0.006122	0.113255	-0.367126	0.082415	0.031358	-0.110688	-0.327592	-0.324541	-0.038766	-0.538514	-0.020123	-0.237591	-0.010151	-0.224938	0.086161	-0.300375	0.013203	-0.032926	-0.01515	0.112764	-0.017424	0.037827	-0.038247	0.013824	-0.088464	0.02246	0.015581	-0.007386	-0.07136	-0.082047	0.019631	-0.026491	-0.081001	-0.066453	-0.064721	-0.013432	-0.203737	-0.075595	-0.057504	0.016962	0.009319
1	4300001	4400000	-0.091558	-0.021289	-0.001424	0.04366	-0.278659	-0.355927	0.006122	0.113255	-0.367126	0.082415	0.031358	-0.110688	-0.327592	-0.324541	-0.038766	-0.538514	-0.020123	-0.237591	-0.010151	-0.224938	0.086161	-0.300375	0.013203	-0.032926	-0.01515	0.112764	-0.017424	0.037827	-0.038247	0.013824	-0.088464	0.02246	0.015581	-0.007386	-0.07136	-0.082047	0.019631	-0.026491	-0.081001	-0.066453	-0.064721	-0.013432	-0.203737	-0.075595	-0.057504	0.016962	0.009319
1	4400001	4500000	-0.091558	-0.021289	-0.001424	0.04366	-0.278659	-0.355927	0.006122	0.113255	-0.367126	0.082415	0.031358	-0.110688	-0.327592	-0.324541	-0.038766	-0.538514	-0.020123	-0.237591	-0.010151	-0.224938	0.086161	-0.300375	0.013203	-0.032926	-0.01515	0.112764	-0.017424	0.037827	-0.038247	0.013824	-0.088464	0.02246	0.015581	-0.007386	-0.07136	-0.082047	0.019631	-0.026491	-0.081001	-0.066453	-0.064721	-0.013432	-0.203737	-0.075595	-0.057504	0.016962	0.009319
1	4500001	4600000	-0.091558	-0.021289	-0.001424	0.04366	-0.278659	-0.355927	0.006122	0.113255	-0.367126	0.082415	0.031358	-0.110688	-0.327592	-0.324541	-0.038766	-0.538514	-0.020123	-0.237591	-0.010151	-0.224938	0.086161	-0.300375	0.013203	-0.032926	-0.01515	0.112764	-0.017424	0.037827	-0.038247	0.013824	-0.088464	0.02246	0.015581	-0.007386	-0.07136	-0.082047	0.019631	-0.026491	-0.081001	-0.066453	-0.064721	-0.013432	-0.203737	-0.075595	-0.057504	0.016962	0.009319
1	4600001	4700000	-0.091558	-0.021289	-0.001424	0.04366	-0.278659	-0.355927	0.006122	0.113255	-0.367126	0.082415	0.031358	-0.110688	-0.327592	-0.324541	-0.038766	-0.538514	-0.020123	-0.237591	-0.010151	-0.224938	0.086161	-0.300375	0.013203	-0.032926	-0.01515	0.112764	-0.017424	0.037827	-0.038247	0.013824	-0.088464	0.02246	0.015581	-0.007386	-0.07136	-0.082047	0.019631	-0.026491	-0.081001	-0.066453	-0.064721	-0.013432	-0.203737	-0.075595	-0.057504	0.016962	0.009319
1	4700001	4800000	-0.091558	-0.021289	-0.001424	0.04366	-0.278659	-0.355927	0.006122	0.113255	-0.367126	0.082415	0.031358	-0.110688	-0.327592	-0.324541	-0.038766	-0.538514	-0.020123	-0.237591	-0.010151	-0.224938	0.086161	-0.300375	0.013203	-0.032926	-0.01515	0.112764	-0.017424	0.037827	-0.038247	0.013824	-0.088464	0.02246	0.015581	-0.007386	-0.07136	-0.082047	0.019631	-0.026491	-0.081001	-0.066453	-0.064721	-0.013432	-0.203737	-0.075595	-0.057504	0.016962	0.009319
1	4800001	4900000	-0.091558	-0.021289	-0.001424	0.04366	-0.278659	-0.355927	0.006122	0.113255	-0.367126	0.082415	0.031358	-0.110688	-0.327592	-0.324541	-0.038766	-0.538514	-0.020123	-0.237591	-0.010151	-0.224938	0.086161	-0.300375	0.013203	-0.032926	-0.01515	0.112764	-0.017424	0.037827	-0.038247	0.013824	-0.088464	0.02246	0.015581	-0.007386	-0.07136	-0.082047	0.019631	-0.026491	-0.081001	-0.066453	-0.064721	-0.013432	-0.203737	-0.075595	-0.057504	0.016962	0.009319
1	4900001	5000000	-0.091558	-0.021289	-0.001424	0.04366	-0.278659	-0.355927	0.006122	0.113255	-0.367126	0.082415	0.031358	-0.110688	-0.327592	-0.324541	-0.038766	-0.538514	-0.020123	-0.237591	-0.010151	-0.224938	0.086161	-0.300375	0.013203	-0.032926	-0.01515	0.112764	-0.017424	0.037827	-0.038247	0.013824	-0.088464	0.02246	0.015581	-0.007386	-0.07136	-0.082047	0.019631	-0.026491	-0.081001	-0.066453	-0.064721	-0.013432	-0.203737	-0.075595	-0.057504	0.016962	0.009319
1	5000001	5100000	-0.091558	-0.021289	-0.001424	0.04366	-0.278659	-0.355927	0.006122	0.113255	-0.367126	0.082415	0.031358	-0.110688	-0.327592	-0.324541	-0.038766	-0.538514	-0.020123	-0.237591	-0.010151	-0.224938	0.086161	-0.300375	0.013203	-0.032926	-0.01515	0.112764	-0.017424	0.037827	-0.038247	0.013824	-0.088464	0.02246	0.015581	-0.007386	-0.07136	-0.082047	0.019631	-0.026491	-0.081001	-0.066453	-0.064721	-0.013432	-0.203737	-0.075595	-0.057504	0.016962	0.009319
1	5100001	5200000	-0.091558	-0.021289	-0.001424	0.04366	-0.278659	-0.355927	0.006122	0.113255	-0.367126	0.082415	0.031358	-0.110688	-0.327592	-0.324541	-0.038766	-0.538514	-0.020123	-0.237591	-0.010151	-0.224938	0.086161	-0.300375	0.013203	-0.032926	-0.01515	0.112764	-0.017424	0.037827	-0.038247	0.013824	-0.088464	0.02246	0.015581	-0.007386	-0.07136	-0.082047	0.019631	-0.026491	-0.081001	-0.066453	-0.064721	-0.013432	-0.203737	-0.075595	-0.057504	0.016962	0.009319
1	5200001	5300000	-0.091558	-0.021289	-0.001424	0.04366	-0.278659	-0.355927	0.006122	0.113255	-0.367126	0.082415	0.031358	-0.110688	-0.327592	-0.324541	-0.038766	-0.538514	-0.020123	-0.237591	-0.010151	-0.224938	0.086161	-0.300375	0.013203	-0.032926	-0.01515	0.112764	-0.017424	0.037827	-0.038247	0.013824	-0.088464	0.02246	0.015581	-0.007386	-0.07136	-0.082047	0.019631	-0.026491	-0.081001	-0.066453	-0.064721	-0.013432	-0.203737	-0.075595	-0.057504	0.016962	0.009319
1	5300001	5400000	-0.091558	-0.021289	-0.001424	0.04366	-0.278659	-0.355927	0.006122	0.113255	-0.367126	0.082415	0.031358	-0.110688	-0.327592	-0.324541	-0.038766	-0.538514	-0.020123	-0.237591	-0.010151	-0.224938	0.086161	-0.300375	0.013203	-0.032926	-0.01515	0.112764	-0.017424	0.037827	-0.038247	0.013824	-0.088464	0.02246	0.015581	-0.007386	-0.07136	-0.082047	0.019631	-0.026491	-0.081001	-0.066453	-0.064721	-0.013432	-0.203737	-0.075595	-0.057504	0.016962	0.009319
1	5400001	5500000	-0.091558	-0.021289	-0.001424	0.04366	-0.278659	-0.355927	0.006122	0.113255	-0.367126	0.082415	0.031358	-0.110688	-0.327592	-0.324541	-0.038766	-0.538514	-0.020123	-0.237591	-0.010151	-0.224938	0.086161	-0.300375	0.013203	-0.032926	-0.01515	0.112764	-0.017424	0.037827	-0.038247	0.013824	-0.088464	0.02246	0.015581	-0.007386	-0.07136	-0.082047	0.019631	-0.026491	-0.081001	-0.066453	-0.064721	-0.013432	-0.203737	-0.075595	-0.057504	0.016962	0.009319
1	5500001	5600000	-0.091558	-0.021289	-0.001424	0.04366	-0.278659	-0.355927	0.006122	0.113255	-0.367126	0.082415	0.031358	-0.110688	-0.327592	-0.324541	-0.038766	-0.538514	-0.020123	-0.237591	-0.010151	-0.224938	0.086161	-0.300375	0.013203	-0.032926	-0.01515	0.112764	-0.017424	0.037827	-0.038247	0.013824	-0.088464	0.02246	0.015581	-0.007386	-0.07136	-0.082047	0.019631	-0.026491	-0.081001	-0.066453	-0.064721	-0.013432	-0.203737	-0.075595	-0.057504	0.016962	0.009319
1	5600001	5700000	-0.091558	-0.021289	-0.001424	0.04366	-0.278659	-0.355927	0.006122	0.113255	-0.367126	0.082415	0.031358	-0.110688	-0.327592	-0.324541	-0.038766	-0.538514	-0.020123	-0.237591	-0.010151	-0.224938	0.086161	-0.300375	0.013203	-0.032926	-0.01515	0.112764	-0.017424	0.037827	-0.038247	0.013824	-0.088464	0.02246	0.015581	-0.007386	-0.07136	-0.082047	0.019631	-0.026491	-0.081001	-0.066453	-0.064721	-0.013432	-0.203737	-0.075595	-0.057504	0.016962	0.009319
1	5700001	5800000	-0.091558	-0.021289	-0.001424	0.04366	-0.278659	-0.355927	0.006122	0.113255	-0.367126	0.082415	0.031358	-0.110688	-0.327592	-0.324541	-0.038766	-0.538514	-0.020123	-0.237591	-0.010151	-0.224938	0.086161	-0.300375	0.013203	-0.032926	-0.01515	0.112764	-0.017424	0.037827	-0.038247	0.013824	-0.088464	0.02246	0.015581	-0.007386	-0.07136	-0.082047	0.019631	-0.026491	-0.081001	-0.066453	-0.064721	-0.013432	-0.203737	-0.075595	-0.057504	0.016962	0.009319
1	5800001	5900000	-0.091558	-0.021289	-0.001424	0.04366	-0.278659	-0.355927	0.006122	0.113255	-0.367126	0.082415	0.031358	-0.110688	-0.327592	-0.324541	-0.038766	-0.538514	-0.020123	-0.237591	-0.010151	-0.224938	0.086161	-0.300375	0.013203	-0.032926	-0.01515	0.112764	-0.017424	0.037827	-0.038247	0.013824	-0.088464	0.02246	0.015581	-0.007386	-0.07136	-0.082047	0.019631	-0.026491	-0.081001	-0.066453	-0.064721	-0.013432	-0.203737	-0.075595	-0.057504	0.016962	0.009319
1	5900001	6000000	-0.091558	-0.021289	-0.001424	0.04366	-0.278659	-0.355927	0.006122	0.113255	-0.367126	0.082415	0.031358	-0.110688	-0.327592	-0.324541	-0.038766	-0.538514	-0.020123	-0.237591	-0.010151	-0.224938	0.086161	-0.300375	0.013203	-0.032926	-0.01515	0.112764	-0.017424	0.037827	-0.038247	0.013824	-0.088464	0.02246	0.015581	-0.007386	-0.07136	-0.082047	0.019631	-0.026491	-0.081001	-0.066453	-0.064721	-0.013432	-0.203737	-0.075595	-0.057504	0.016962	0.009319
1	6000001	6100000	-0.091558	-0.021289	-0.001424	0.04366	-0.278659	-0.355927	0.006122	0.113255	-0.367126	0.082415	0.031358	-0.110688	-0.327592	-0.324541	-0.038766	-0.538514	-0.020123	-0.237591	-0.010151	-0.224938	0.086161	-0.300375	0.013203	-0.032926	-0.01515	0.112764	-0.017424	0.037827	-0.038247	0.013824	-0.088464	0.02246	0.015581	-0.007386	-0.07136	-0.082047	0.019631	-0.026491	-0.081001	-0.066453	-0.064721	-0.013432	-0.203737	-0.075595	-0.057504	0.016962	0.009319
1	6100001	6200000	-0.091558	-0.021289	-0.001424	0.04366	-0.278659	-0.355927	0.006122	0.113255	-0.367126	0.082415	0.031358	-0.110688	-0.327592	-0.324541	-0.038766	-0.538514	-0.020123	-0.237591	-0.010151	-0.224938	0.086161	-0.300375	0.013203	-0.032926	-0.01515	0.112764	-0.017424	0.037827	-0.038247	0.013824	-0.088464	0.02246	0.015581	-0.007386	-0.07136	-0.082047	0.019631	-0.026491	-0.081001	-0.066453	-0.064721	-0.013432	-0.203737	-0.075595	-0.057504	0.016962	0.009319
1	6200001	6300000	-0.091558	-0.021289	-0.001424	0.04366	-0.278659	-0.355927	0.006122	0.113255	-0.367126	0.082415	0.031358	-0.110688	-0.327592	-0.324541	-0.038766	-0.538514	-0.020123	-0.237591	-0.010151	-0.224938	0.086161	-0.300375	0.013203	-0.032926	-0.01515	0.112764	-0.017424	0.037827	-0.038247	0.013824	-0.088464	0.02246	0.015581	-0.007386	-0.07136	-0.082047	0.019631	-0.026491	-0.081001	-0.066453	-0.064721	-0.013432	-0.203737	-0.075595	-0.057504	0.016962	0.009319
1	6300001	6400000	-0.091558	-0.021289	-0.001424	0.04366	-0.278659	-0.355927	0.006122	0.113255	-0.367126	0.082415	0.031358	-0.110688	-0.327592	-0.324541	-0.038766	-0.538514	-0.020123	-0.237591	-0.010151	-0.224938	0.086161	-0.300375	0.013203	-0.032926	-0.01515	0.112764	-0.017424	0.037827	-0.038247	0.013824	-0.088464	0.02246	0.015581	-0.007386	-0.07136	-0.082047	0.019631	-0.026491	-0.081001	-0.066453	-0.064721	-0.013432	-0.203737	-0.075595	-0.057504	0.016962	0.009319
1	6400001	6500000	-0.091558	-0.021289	-0.001424	0.04366	-0.278659	-0.355927	0.006122	0.113255	-0.367126	0.082415	0.031358	-0.110688	-0.327592	-0.324541	-0.038766	0.026858	-0.020123	-0.237591	-0.010151	-0.224938	0.086161	-0.300375	0.013203	-0.032926	-0.01515	0.112764	-0.017424	0.037827	-0.038247	0.013824	-0.088464	0.02246	0.015581	-0.007386	-0.07136	-0.082047	0.019631	-0.026491	-0.081001	-0.066453	-0.064721	-0.013432	-0.203737	-0.075595	-0.057504	0.016962	0.009319
1	6700001	6800000	-0.091558	-0.021289	-0.001424	0.04366	-0.278659	-0.355927	0.006122	0.113255	-0.367126	0.082415	0.031358	-0.110688	-0.327592	-0.324541	-0.038766	0.026858	-0.020123	-0.237591	-0.010151	-0.224938	0.086161	-0.300375	0.013203	-0.032926	-0.01515	0.112764	-0.017424	0.037827	-0.038247	0.013824	-0.088464	0.02246	0.015581	-0.007386	-0.07136	-0.082047	0.019631	-0.026491	-0.081001	-0.066453	-0.064721	-0.013432	-0.203737	-0.075595	-0.057504	0.016962	0.009319
1	6800001	6900000	-0.091558	-0.021289	-0.001424	0.04366	-0.278659	-0.355927	0.006122	0.113255	-0.367126	0.082415	0.031358	-0.110688	-0.327592	-0.324541	-0.038766	0.026858	-0.020123	-0.237591	-0.010151	-0.224938	0.086161	-0.300375	0.013203	-0.032926	-0.01515	0.112764	-0.017424	0.037827	-0.038247	0.013824	-0.088464	0.02246	0.015581	-0.007386	-0.07136	-0.082047	0.019631	-0.026491	-0.081001	-0.066453	-0.064721	-0.013432	-0.203737	-0.075595	-0.057504	0.016962	0.009319
1	6900001	7000000	-0.091558	-0.021289	-0.001424	0.04366	-0.278659	-0.355927	0.006122	0.113255	-0.367126	0.082415	0.031358	-0.110688	-0.327592	-0.324541	-0.038766	0.026858	-0.020123	-0.237591	-0.010151	-0.224938	0.086161	-0.300375	0.013203	-0.032926	-0.01515	0.112764	-0.017424	0.037827	-0.038247	0.013824	-0.088464	0.02246	0.015581	-0.007386	-0.07136	-0.082047	0.019631	-0.026491	-0.081001	-0.066453	-0.064721	-0.013432	-0.203737	-0.075595	-0.057504	0.016962	0.009319
1	7000001	7100000	-0.091558	-0.021289	-0.001424	0.04366	-0.278659	-0.355927	0.006122	0.113255	-0.367126	0.082415	0.031358	-0.110688	-0.327592	-0.324541	-0.038766	0.026858	-0.020123	-0.237591	-0.010151	-0.224938	0.086161	-0.300375	0.013203	-0.032926	-0.01515	0.112764	-0.017424	0.037827	-0.038247	0.013824	-0.088464	0.02246	0.015581	-0.007386	-0.07136	-0.082047	0.019631	-0.026491	-0.081001	-0.066453	-0.064721	-0.013432	-0.203737	-0.075595	-0.057504	0.016962	0.009319
1	7100001	7200000	-0.091558	-0.021289	-0.001424	0.04366	-0.278659	-0.355927	0.006122	0.113255	-0.367126	0.082415	0.031358	-0.110688	-0.327592	-0.324541	-0.038766	0.026858	-0.020123	-0.237591	-0.010151	-0.224938	0.086161	-0.300375	0.013203	-0.032926	-0.01515	0.112764	-0.017424	0.037827	-0.038247	0.013824	-0.088464	0.02246	0.015581	-0.007386	-0.07136	-0.082047	0.019631	-0.026491	-0.081001	-0.066453	-0.064721	-0.013432	-0.203737	-0.075595	-0.057504	0.016962	0.009319
1	7200001	7300000	-0.091558	-0.021289	-0.001424	0.04366	-0.278659	-0.355927	0.006122	0.113255	-0.367126	0.082415	0.031358	-0.110688	-0.327592	-0.324541	-0.038766	0.026858	-0.020123	-0.237591	-0.010151	-0.224938	0.086161	-0.300375	0.013203	-0.032926	-0.01515	0.112764	-0.017424	0.037827	-0.038247	0.013824	-0.088464	0.02246	0.015581	-0.007386	-0.07136	-0.082047	0.019631	-0.026491	-0.081001	-0.066453	-0.064721	-0.013432	-0.203737	-0.075595	-0.057504	0.016962	0.009319
1	7300001	7400000	-0.091558	-0.021289	-0.001424	0.04366	-0.278659	-0.355927	0.006122	0.113255	-0.367126	0.082415	0.031358	-0.110688	-0.327592	-0.324541	-0.038766	0.026858	-0.020123	-0.237591	-0.010151	-0.224938	0.086161	-0.300375	0.013203	-0.032926	-0.01515	0.112764	-0.017424	0.037827	-0.038247	0.013824	-0.088464	0.02246	0.015581	-0.007386	-0.07136	-0.082047	0.019631	-0.026491	-0.081001	-0.066453	-0.064721	-0.013432	-0.203737	-0.075595	-0.057504	0.016962	0.009319
1	7400001	7500000	-0.091558	-0.021289	-0.001424	0.04366	-0.278659	-0.355927	0.006122	0.113255	-0.367126	0.082415	0.031358	-0.110688	-0.327592	-0.324541	-0.038766	0.026858	-0.020123	-0.237591	-0.010151	-0.224938	0.086161	-0.300375	0.013203	-0.032926	-0.01515	0.112764	-0.017424	0.037827	-0.038247	0.013824	-0.088464	0.02246	0.015581	-0.007386	-0.07136	-0.082047	0.019631	-0.026491	-0.081001	-0.066453	-0.064721	-0.013432	-0.203737	-0.075595	-0.057504	0.016962	0.009319
1	7500001	7600000	-0.091558	-0.021289	-0.001424	0.04366	-0.278659	-0.355927	0.006122	0.113255	-0.367126	0.082415	0.031358	-0.110688	-0.327592	-0.324541	-0.038766	0.026858	-0.020123	-0.237591	-0.010151	-0.224938	0.086161	-0.300375	0.013203	-0.032926	-0.01515	0.112764	-0.017424	0.037827	-0.038247	0.013824	-0.088464	0.02246	0.015581	-0.007386	-0.07136	-0.082047	0.019631	-0.026491	-0.081001	-0.066453	-0.064721	-0.013432	-0.203737	-0.075595	-0.057504	0.016962	0.009319
1	7600001	7700000	-0.091558	-0.021289	-0.001424	0.04366	-0.278659	-0.355927	0.006122	0.113255	-0.367126	0.082415	0.031358	-0.110688	-0.327592	-0.324541	-0.038766	0.026858	-0.020123	-0.237591	-0.010151	-0.224938	0.086161	-0.300375	0.013203	-0.032926	-0.01515	0.112764	-0.017424	0.037827	-0.038247	0.013824	-0.088464	0.02246	0.015581	-0.007386	-0.07136	-0.082047	0.019631	-0.026491	-0.081001	-0.066453	-0.064721	-0.013432	-0.203737	-0.075595	-0.057504	0.016962	0.009319
1	7700001	7800000	-0.091558	-0.021289	-0.001424	0.04366	-0.278659	-0.355927	0.006122	0.113255	-0.367126	0.082415	0.031358	-0.110688	-0.327592	-0.324541	-0.038766	0.026858	-0.020123	-0.237591	-0.010151	-0.224938	0.086161	-0.300375	0.013203	-0.032926	-0.01515	0.112764	-0.017424	0.037827	-0.038247	0.013824	-0.088464	0.02246	0.015581	-0.007386	-0.07136	-0.082047	0.019631	-0.026491	-0.081001	-0.066453	-0.064721	-0.013432	-0.203737	-0.075595	-0.057504	0.016962	0.009319
1	7800001	7900000	-0.091558	-0.021289	-0.001424	0.04366	-0.278659	0.049648	0.006122	0.113255	-0.367126	0.082415	0.031358	-0.110688	-0.327592	-0.324541	-0.038766	0.026858	-0.020123	-0.237591	-0.010151	-0.224938	0.086161	-0.300375	0.013203	-0.032926	-0.01515	0.112764	-0.017424	0.037827	-0.038247	0.013824	-0.088464	0.02246	0.015581	-0.007386	-0.07136	-0.082047	0.019631	-0.026491	-0.081001	-0.066453	-0.064721	-0.013432	-0.203737	-0.075595	-0.057504	0.016962	0.009319
1	7900001	8000000	-0.091558	-0.021289	-0.001424	0.04366	-0.278659	0.049648	0.006122	0.113255	-0.367126	0.082415	0.031358	-0.110688	-0.327592	-0.324541	-0.038766	0.026858	-0.020123	-0.237591	-0.010151	-0.224938	0.086161	-0.300375	0.013203	-0.032926	-0.01515	0.112764	-0.017424	0.037827	-0.038247	0.013824	-0.088464	0.02246	0.015581	-0.007386	-0.07136	-0.082047	0.019631	-0.026491	-0.081001	-0.066453	-0.064721	-0.013432	-0.203737	-0.075595	-0.057504	0.016962	0.009319
1	8000001	8100000	-0.091558	-0.021289	-0.001424	0.04366	-0.278659	0.049648	0.006122	0.113255	-0.367126	0.082415	0.031358	-0.110688	-0.327592	-0.324541	-0.038766	0.026858	-0.020123	-0.237591	-0.010151	-0.224938	0.086161	-0.300375	0.013203	-0.032926	-0.01515	0.112764	-0.017424	0.037827	-0.038247	0.013824	-0.088464	0.02246	0.015581	-0.007386	-0.07136	-0.082047	0.019631	-0.026491	-0.081001	-0.066453	-0.064721	-0.013432	-0.203737	-0.075595	-0.057504	0.016962	0.009319
1	8100001	8200000	-0.091558	-0.021289	-0.001424	0.04366	-0.278659	0.049648	0.006122	0.113255	-0.367126	0.082415	0.031358	-0.110688	-0.327592	-0.324541	-0.038766	0.026858	-0.020123	-0.237591	-0.010151	-0.224938	0.086161	-0.300375	0.013203	-0.032926	-0.01515	0.112764	-0.017424	0.037827	-0.038247	0.013824	-0.088464	0.02246	0.015581	-0.007386	-0.07136	-0.082047	0.019631	-0.026491	-0.081001	-0.066453	-0.064721	-0.013432	-0.203737	-0.075595	-0.057504	0.016962	0.009319
1	8200001	8300000	-0.091558	-0.021289	-0.001424	0.04366	-0.278659	0.049648	0.006122	0.113255	-0.367126	0.082415	0.031358	-0.110688	-0.327592	-0.324541	-0.038766	0.026858	-0.020123	-0.237591	-0.010151	-0.224938	0.086161	-0.300375	0.013203	-0.032926	-0.01515	0.112764	-0.017424	0.037827	-0.038247	0.013824	-0.088464	0.02246	0.015581	-0.007386	-0.07136	-0.082047	0.019631	-0.026491	-0.081001	-0.066453	-0.064721	-0.013432	-0.203737	-0.075595	-0.057504	0.016962	0.009319
1	8300001	8400000	-0.091558	-0.021289	-0.001424	0.04366	-0.278659	0.049648	0.006122	0.113255	-0.367126	0.082415	0.031358	-0.110688	-0.327592	-0.324541	-0.038766	0.026858	-0.020123	-0.237591	-0.010151	-0.224938	0.086161	-0.300375	0.013203	-0.032926	-0.01515	0.112764	-0.017424	0.037827	-0.038247	0.013824	-0.088464	0.02246	0.015581	-0.007386	-0.07136	-0.082047	0.019631	-0.026491	-0.081001	-0.066453	-0.064721	-0.013432	-0.203737	-0.075595	-0.057504	0.016962	0.009319
1	8400001	8500000	-0.091558	-0.021289	-0.001424	0.04366	-0.278659	0.049648	0.006122	0.113255	-0.367126	0.082415	0.031358	-0.110688	-0.327592	-0.324541	-0.038766	0.026858	-0.020123	-0.237591	-0.010151	-0.224938	0.086161	-0.300375	0.013203	-0.032926	-0.01515	0.112764	-0.017424	0.037827	-0.038247	0.013824	-0.088464	0.02246	0.015581	-0.007386	-0.07136	-0.082047	0.019631	-0.026491	-0.081001	-0.066453	-0.064721	-0.013432	-0.203737	-0.075595	-0.057504	0.016962	0.009319
1	8500001	8600000	-0.091558	-0.021289	-0.001424	0.04366	-0.278659	0.049648	0.006122	0.113255	-0.367126	0.082415	0.031358	-0.110688	-0.327592	-0.324541	-0.038766	0.026858	-0.020123	-0.237591	-0.010151	-0.224938	0.086161	-0.300375	0.013203	-0.032926	-0.01515	0.112764	-0.017424	0.037827	-0.038247	0.013824	-0.088464	0.02246	0.015581	-0.007386	-0.07136	-0.082047	0.019631	-0.026491	-0.081001	-0.066453	-0.064721	-0.013432	-0.203737	-0.075595	-0.057504	0.016962	0.009319
1	8600001	8700000	-0.091558	-0.021289	-0.001424	0.04366	-0.278659	0.049648	0.006122	0.113255	-0.367126	0.082415	0.031358	-0.110688	-0.327592	-0.324541	-0.038766	0.026858	-0.020123	-0.237591	-0.010151	-0.224938	0.086161	-0.300375	0.013203	-0.032926	-0.01515	0.112764	-0.017424	0.037827	-0.038247	0.013824	-0.088464	0.02246	0.015581	-0.007386	-0.07136	-0.082047	0.019631	-0.026491	-0.081001	-0.066453	-0.064721	-0.013432	-0.203737	-0.075595	-0.057504	0.016962	0.009319
1	8700001	8800000	-0.091558	-0.021289	-0.001424	0.04366	-0.278659	0.049648	0.006122	0.113255	-0.367126	0.082415	0.031358	-0.110688	-0.327592	-0.324541	-0.038766	0.026858	-0.020123	-0.237591	-0.010151	-0.224938	0.086161	-0.300375	0.013203	-0.032926	-0.01515	0.112764	-0.017424	0.037827	-0.038247	0.013824	-0.088464	0.02246	0.015581	-0.007386	-0.07136	-0.082047	0.019631	-0.026491	-0.081001	-0.066453	-0.064721	-0.013432	-0.203737	-0.075595	-0.057504	0.016962	0.009319
1	8800001	8900000	-0.091558	-0.021289	-0.001424	0.04366	-0.278659	0.049648	0.006122	0.113255	-0.367126	0.082415	0.031358	-0.110688	-0.327592	-0.324541	-0.038766	0.026858	-0.020123	-0.237591	-0.010151	-0.224938	0.086161	-0.300375	0.013203	-0.032926	-0.01515	0.112764	-0.017424	0.037827	-0.038247	0.013824	-0.088464	0.02246	0.015581	-0.007386	-0.07136	-0.082047	0.019631	-0.026491	-0.081001	-0.066453	-0.064721	-0.013432	-0.203737	-0.075595	-0.057504	0.016962	0.009319
1	9000001	9100000	-0.091558	-0.021289	-0.001424	0.04366	-0.278659	0.049648	0.006122	0.113255	-0.367126	0.082415	0.031358	-0.110688	-0.327592	-0.324541	-0.038766	0.026858	-0.020123	-0.237591	-0.010151	-0.224938	0.086161	-0.300375	0.013203	-0.032926	-0.01515	0.112764	-0.017424	0.037827	-0.038247	0.013824	-0.088464	0.02246	0.015581	-0.007386	-0.07136	-0.082047	0.019631	-0.026491	-0.081001	-0.066453	-0.064721	-0.013432	-0.203737	-0.075595	-0.057504	0.016962	0.009319
1	9200001	9300000	-0.091558	-0.021289	-0.001424	0.04366	-0.278659	0.049648	0.006122	0.113255	-0.367126	0.082415	0.031358	-0.110688	-0.327592	-0.324541	-0.038766	0.026858	-0.020123	-0.237591	-0.010151	-0.224938	0.086161	-0.300375	0.013203	-0.032926	-0.01515	0.112764	-0.017424	0.037827	-0.038247	0.013824	-0.088464	0.02246	0.015581	-0.007386	-0.07136	-0.082047	0.019631	-0.026491	-0.081001	-0.066453	-0.064721	-0.013432	-0.203737	-0.075595	-0.057504	0.016962	0.009319
1	9300001	9400000	-0.091558	-0.021289	-0.001424	0.04366	-0.278659	0.049648	0.006122	0.113255	-0.367126	0.082415	0.031358	-0.110688	-0.327592	-0.324541	-0.038766	0.026858	-0.020123	-0.237591	-0.010151	-0.224938	0.086161	-0.300375	0.013203	-0.032926	-0.01515	0.112764	-0.017424	0.037827	-0.038247	0.013824	-0.088464	0.02246	0.015581	-0.007386	-0.07136	-0.082047	0.019631	-0.026491	-0.081001	-0.066453	-0.064721	-0.013432	-0.203737	-0.075595	-0.057504	0.016962	0.009319
1	9400001	9500000	-0.091558	-0.021289	-0.001424	0.04366	-0.278659	0.049648	0.006122	0.113255	-0.367126	0.082415	0.031358	-0.110688	-0.327592	-0.324541	-0.038766	0.026858	-0.020123	-0.237591	-0.010151	-0.224938	0.086161	-0.300375	0.013203	-0.032926	-0.01515	0.112764	-0.017424	0.037827	-0.038247	0.013824	-0.088464	0.02246	0.015581	-0.007386	-0.07136	-0.082047	0.019631	-0.026491	-0.081001	-0.066453	-0.064721	-0.013432	-0.203737	-0.075595	-0.057504	0.016962	0.009319
1	9500001	9600000	-0.091558	-0.021289	-0.001424	0.04366	-0.278659	0.049648	0.006122	0.113255	-0.367126	0.082415	0.031358	-0.110688	-0.327592	-0.324541	-0.038766	0.026858	-0.020123	-0.237591	-0.010151	-0.224938	0.086161	-0.300375	0.013203	-0.032926	-0.01515	0.112764	-0.017424	0.037827	-0.038247	0.013824	-0.088464	0.02246	0.015581	-0.007386	-0.07136	-0.082047	0.019631	-0.026491	-0.081001	-0.066453	-0.064721	-0.013432	-0.203737	-0.075595	-0.057504	0.016962	0.009319
1	9700001	9800000	-0.091558	-0.021289	-0.001424	0.04366	-0.278659	0.049648	0.006122	0.113255	-0.367126	0.082415	0.031358	-0.110688	-0.327592	-0.324541	-0.038766	0.026858	-0.020123	-0.237591	-0.010151	-0.224938	0.086161	-0.300375	0.013203	-0.032926	-0.01515	0.112764	-0.017424	0.037827	-0.038247	0.013824	-0.088464	0.02246	0.015581	-0.007386	-0.07136	-0.082047	0.019631	-0.026491	-0.081001	-0.066453	-0.064721	-0.013432	-0.203737	-0.075595	-0.057504	0.016962	0.009319
1	9900001	10000000	-0.091558	-0.021289	-0.001424	0.04366	-0.278659	0.049648	0.006122	0.113255	-0.367126	0.082415	0.031358	-0.110688	-0.327592	-0.324541	-0.038766	0.026858	-0.020123	-0.237591	-0.010151	-0.224938	0.086161	-0.300375	0.013203	-0.032926	-0.01515	0.112764	-0.017424	0.037827	-0.038247	0.013824	-0.088464	0.02246	0.015581	-0.007386	-0.07136	-0.082047	0.019631	-0.026491	-0.081001	-0.066453	-0.064721	-0.013432	-0.203737	-0.075595	-0.057504	0.016962	0.009319
1	10100001	10200000	-0.091558	-0.021289	-0.001424	0.04366	-0.278659	0.049648	0.006122	0.113255	-0.367126	0.082415	0.031358	-0.110688	-0.327592	-0.324541	-0.038766	0.026858	-0.020123	-0.237591	-0.010151	-0.224938	0.086161	-0.300375	0.013203	-0.032926	-0.01515	0.112764	-0.017424	0.037827	-0.038247	0.013824	-0.088464	0.02246	0.015581	-0.007386	-0.07136	-0.082047	0.019631	-0.026491	-0.081001	-0.066453	-0.064721	-0.013432	-0.203737	-0.075595	-0.057504	0.016962	0.009319
1	10200001	10300000	-0.091558	-0.021289	-0.001424	0.04366	-0.278659	0.049648	0.006122	0.113255	-0.367126	0.082415	0.031358	-0.110688	-0.327592	-0.324541	-0.038766	0.026858	-0.020123	-0.237591	-0.010151	-0.224938	0.086161	-0.300375	0.013203	-0.032926	-0.01515	0.112764	-0.017424	0.037827	-0.038247	0.013824	-0.088464	0.02246	0.015581	-0.007386	-0.07136	-0.082047	0.019631	-0.026491	-0.081001	-0.066453	-0.064721	-0.013432	-0.203737	-0.075595	-0.057504	0.016962	0.009319
1	10300001	10400000	-0.091558	-0.021289	-0.001424	0.04366	-0.278659	0.049648	0.006122	0.113255	-0.367126	0.082415	0.031358	-0.110688	-0.327592	-0.324541	-0.038766	0.026858	-0.020123	-0.237591	-0.010151	-0.224938	0.086161	-0.300375	0.013203	-0.032926	-0.01515	0.112764	-0.017424	0.037827	-0.038247	0.013824	-0.088464	0.02246	0.015581	-0.007386	-0.07136	-0.082047	0.019631	-0.026491	-0.081001	-0.066453	-0.064721	-0.013432	-0.203737	-0.075595	-0.057504	0.016962	0.009319
1	10600001	10700000	-0.091558	-0.021289	-0.001424	0.04366	-0.278659	0.049648	0.006122	0.113255	-0.367126	0.082415	0.031358	-0.110688	-0.327592	-0.324541	-0.038766	0.026858	-0.020123	-0.237591	-0.010151	-0.224938	0.086161	-0.300375	0.013203	-0.032926	-0.01515	0.112764	-0.017424	0.037827	-0.038247	0.013824	-0.088464	0.02246	0.015581	-0.007386	-0.07136	-0.082047	0.019631	-0.026491	-0.081001	-0.066453	-0.064721	-0.013432	-0.203737	-0.075595	-0.057504	0.016962	0.009319
1	10700001	10800000	-0.091558	-0.021289	-0.001424	0.04366	-0.278659	0.049648	0.006122	0.113255	-0.367126	0.082415	0.031358	-0.110688	-0.327592	-0.324541	-0.038766	0.026858	-0.020123	-0.237591	-0.010151	-0.224938	0.086161	-0.300375	0.013203	-0.032926	-0.01515	0.112764	-0.017424	0.037827	-0.038247	0.013824	-0.088464	0.02246	0.015581	-0.007386	-0.07136	-0.082047	0.019631	-0.026491	-0.081001	-0.066453	-0.064721	-0.013432	-0.203737	-0.075595	-0.057504	0.016962	0.009319
1	10900001	11000000	-0.091558	-0.021289	-0.001424	0.04366	-0.278659	0.049648	0.006122	0.113255	-0.367126	0.082415	0.031358	-0.110688	-0.327592	-0.324541	-0.038766	0.026858	-0.020123	-0.237591	-0.010151	-0.224938	0.086161	-0.300375	0.013203	-0.032926	-0.01515	0.112764	-0.017424	0.037827	-0.038247	0.013824	-0.088464	0.02246	0.015581	-0.007386	-0.07136	-0.082047	0.019631	-0.026491	-0.081001	-0.066453	-0.064721	-0.013432	-0.203737	-0.075595	-0.057504	0.016962	0.009319
1	11000001	11100000	-0.091558	-0.021289	-0.001424	0.04366	-0.278659	0.049648	0.006122	0.113255	-0.367126	0.082415	0.031358	-0.110688	-0.327592	-0.324541	-0.038766	0.026858	-0.020123	-0.237591	-0.010151	-0.224938	0.086161	-0.300375	0.013203	-0.032926	-0.01515	0.112764	-0.017424	0.037827	-0.038247	0.013824	-0.088464	0.02246	0.015581	-0.007386	-0.07136	-0.082047	0.019631	-0.026491	-0.081001	-0.066453	-0.064721	-0.013432	-0.203737	-0.075595	-0.057504	0.016962	0.009319
1	11200001	11300000	-0.091558	-0.021289	-0.001424	0.04366	-0.278659	0.049648	0.006122	0.113255	-0.367126	0.082415	0.031358	-0.110688	-0.327592	-0.324541	-0.038766	0.026858	-0.020123	-0.237591	-0.010151	-0.224938	0.086161	-0.300375	0.013203	-0.032926	-0.01515	0.112764	-0.017424	0.037827	-0.038247	0.013824	-0.088464	0.02246	0.015581	-0.007386	-0.07136	-0.082047	0.019631	-0.026491	-0.081001	-0.066453	-0.064721	-0.013432	-0.203737	-0.075595	-0.057504	0.016962	0.009319
1	11300001	11400000	-0.091558	-0.021289	-0.001424	0.04366	-0.278659	0.049648	0.006122	0.113255	-0.367126	0.082415	0.031358	-0.110688	-0.327592	-0.324541	-0.038766	0.026858	-0.020123	-0.237591	-0.010151	-0.224938	0.086161	-0.300375	0.013203	-0.032926	-0.01515	0.112764	-0.017424	0.037827	-0.038247	0.013824	-0.088464	0.02246	0.015581	-0.007386	-0.07136	-0.082047	0.019631	-0.026491	-0.081001	-0.066453	-0.064721	-0.013432	-0.203737	-0.075595	-0.057504	0.016962	0.009319
1	11400001	11500000	-0.091558	-0.021289	-0.001424	0.04366	-0.278659	0.049648	0.006122	0.113255	-0.367126	0.082415	0.031358	-0.110688	-0.327592	-0.324541	-0.038766	0.026858	-0.020123	-0.237591	-0.010151	-0.224938	0.086161	-0.300375	0.013203	-0.032926	-0.01515	0.112764	-0.017424	0.037827	-0.038247	0.013824	-0.088464	0.02246	0.015581	-0.007386	-0.07136	-0.082047	0.019631	-0.026491	-0.081001	-0.066453	-0.064721	-0.013432	-0.203737	-0.075595	-0.057504	0.016962	0.009319
1	11500001	11600000	-0.091558	-0.021289	-0.001424	0.04366	-0.278659	0.049648	0.006122	0.113255	-0.367126	0.082415	0.031358	-0.110688	-0.327592	-0.324541	-0.038766	0.026858	-0.020123	-0.237591	-0.010151	-0.224938	0.086161	-0.300375	0.013203	-0.032926	-0.01515	0.112764	-0.017424	0.037827	-0.038247	0.013824	-0.088464	0.02246	0.015581	-0.007386	-0.07136	-0.082047	0.019631	-0.026491	-0.081001	-0.066453	-0.064721	-0.013432	-0.203737	-0.075595	-0.057504	0.016962	0.009319
1	11600001	11700000	-0.091558	-0.021289	-0.001424	0.04366	-0.278659	0.049648	0.006122	0.113255	-0.367126	0.082415	0.031358	-0.110688	-0.327592	-0.324541	-0.038766	0.026858	-0.020123	-0.237591	-0.010151	-0.224938	0.086161	-0.300375	0.013203	-0.032926	-0.01515	0.112764	-0.017424	0.037827	-0.038247	0.013824	-0.088464	0.02246	0.015581	-0.007386	-0.07136	-0.082047	0.019631	-0.026491	-0.081001	-0.066453	-0.064721	-0.013432	-0.203737	-0.075595	-0.057504	0.016962	0.009319
1	11700001	11800000	-0.091558	-0.021289	-0.001424	0.04366	-0.278659	0.049648	0.006122	0.113255	-0.367126	0.082415	0.031358	-0.110688	-0.327592	-0.324541	-0.038766	0.026858	-0.020123	-0.237591	-0.010151	-0.224938	0.086161	-0.300375	0.013203	-0.032926	-0.01515	0.112764	-0.017424	0.037827	-0.038247	0.013824	-0.088464	0.02246	0.015581	-0.007386	-0.07136	-0.082047	0.019631	-0.026491	-0.081001	-0.066453	-0.064721	-0.013432	-0.203737	-0.075595	-0.057504	0.016962	0.009319
1	11800001	11900000	-0.091558	-0.021289	-0.001424	0.04366	-0.278659	0.049648	0.006122	0.113255	-0.367126	0.082415	0.031358	-0.110688	-0.327592	-0.324541	-0.038766	0.026858	-0.020123	-0.237591	-0.010151	-0.224938	0.086161	-0.300375	0.013203	-0.032926	-0.01515	0.112764	-0.017424	0.037827	-0.038247	0.013824	-0.088464	0.02246	0.015581	-0.007386	-0.07136	-0.082047	0.019631	-0.026491	-0.081001	-0.066453	-0.064721	-0.013432	-0.203737	-0.075595	-0.057504	0.016962	0.009319
1	11900001	12000000	-0.091558	-0.021289	-0.001424	0.04366	-0.278659	0.049648	0.006122	0.113255	-0.367126	0.082415	0.031358	-0.110688	-0.327592	-0.324541	-0.038766	0.026858	-0.020123	-0.237591	-0.010151	-0.224938	0.086161	-0.300375	0.013203	-0.032926	-0.01515	0.112764	-0.017424	0.037827	-0.038247	0.013824	-0.088464	0.02246	0.015581	-0.007386	-0.07136	-0.082047	0.019631	-0.026491	-0.081001	-0.066453	-0.064721	-0.013432	-0.203737	-0.075595	-0.057504	0.016962	0.009319
1	12000001	12100000	-0.091558	-0.021289	-0.001424	0.04366	-0.278659	0.049648	0.006122	0.113255	-0.367126	0.082415	0.031358	-0.110688	-0.327592	-0.324541	-0.038766	0.026858	-0.020123	-0.237591	-0.010151	-0.224938	0.086161	-0.300375	0.013203	-0.032926	-0.01515	0.112764	-0.017424	0.037827	-0.038247	0.013824	-0.088464	0.02246	0.015581	-0.007386	-0.07136	-0.082047	0.019631	-0.026491	-0.081001	-0.066453	-0.064721	-0.013432	-0.203737	-0.075595	-0.057504	0.016962	0.009319
1	12100001	12200000	-0.091558	-0.021289	-0.001424	0.04366	-0.278659	0.049648	0.006122	0.113255	-0.367126	0.082415	0.031358	-0.110688	-0.327592	-0.324541	-0.038766	0.026858	-0.020123	-0.237591	-0.010151	-0.224938	0.086161	-0.300375	0.013203	-0.032926	-0.01515	0.112764	-0.017424	0.037827	-0.038247	0.013824	-0.088464	0.02246	0.015581	-0.007386	-0.07136	-0.082047	0.019631	-0.026491	-0.081001	-0.066453	-0.064721	-0.013432	-0.203737	-0.075595	-0.057504	0.016962	0.009319
1	12200001	12300000	-0.091558	-0.021289	-0.001424	0.04366	-0.278659	0.049648	0.006122	0.113255	-0.367126	0.082415	0.031358	-0.110688	-0.327592	-0.324541	-0.038766	0.026858	-0.020123	-0.237591	-0.010151	-0.224938	0.086161	-0.300375	0.013203	-0.032926	-0.01515	0.112764	-0.017424	0.037827	-0.038247	0.013824	-0.088464	0.02246	0.015581	-0.007386	-0.07136	-0.082047	0.019631	-0.026491	-0.081001	-0.066453	-0.064721	-0.013432	-0.203737	-0.075595	-0.057504	0.016962	0.009319
1	12300001	12400000	-0.091558	-0.021289	-0.001424	0.04366	-0.278659	0.049648	0.006122	0.113255	-0.367126	0.082415	0.031358	-0.110688	-0.327592	-0.324541	-0.038766	0.026858	-0.020123	-0.237591	-0.010151	-0.224938	0.086161	-0.300375	0.013203	-0.032926	-0.01515	0.112764	-0.017424	0.037827	-0.038247	0.013824	-0.088464	0.02246	0.015581	-0.007386	-0.07136	-0.082047	0.019631	-0.026491	-0.081001	-0.066453	-0.064721	-0.013432	-0.203737	-0.075595	-0.057504	0.016962	0.009319
1	12400001	12500000	-0.091558	-0.021289	-0.001424	0.04366	-0.278659	0.049648	0.006122	0.113255	-0.367126	0.082415	0.031358	-0.110688	-0.327592	-0.324541	-0.038766	0.026858	-0.020123	-0.237591	-0.010151	-0.224938	0.086161	-0.300375	0.013203	-0.032926	-0.01515	0.112764	-0.017424	0.037827	-0.038247	0.013824	-0.088464	0.02246	0.015581	-0.007386	-0.07136	-0.082047	0.019631	-0.026491	-0.081001	-0.066453	-0.064721	-0.013432	-0.203737	-0.075595	-0.057504	0.016962	0.009319
1	12500001	12600000	-0.091558	-0.021289	-0.001424	0.04366	-0.278659	0.049648	0.006122	0.113255	-0.367126	0.082415	0.031358	-0.110688	-0.327592	-0.324541	-0.038766	0.026858	-0.020123	-0.237591	-0.010151	-0.224938	0.086161	-0.300375	0.013203	-0.032926	-0.01515	0.112764	-0.017424	0.037827	-0.038247	0.013824	-0.088464	0.02246	0.015581	-0.007386	-0.07136	-0.082047	0.019631	-0.026491	-0.081001	-0.066453	-0.064721	-0.013432	-0.203737	-0.075595	-0.057504	0.016962	0.009319
1	12600001	12700000	-0.091558	-0.021289	-0.001424	0.04366	-0.278659	0.049648	0.006122	0.113255	-0.367126	0.082415	0.031358	-0.110688	-0.327592	-0.324541	-0.038766	0.026858	-0.020123	-0.237591	-0.010151	-0.224938	0.086161	-0.300375	0.013203	-0.032926	-0.01515	0.112764	-0.017424	0.037827	-0.038247	0.013824	-0.088464	0.02246	0.015581	-0.007386	-0.07136	-0.082047	0.019631	-0.026491	-0.081001	-0.066453	-0.064721	-0.013432	-0.203737	-0.075595	-0.057504	0.016962	0.009319
1	12700001	12800000	-0.091558	-0.021289	-0.001424	0.04366	-0.278659	0.049648	0.006122	0.113255	-0.367126	0.082415	0.031358	-0.110688	-0.327592	-0.324541	-0.038766	0.026858	-0.020123	-0.237591	-0.010151	-0.224938	0.086161	-0.300375	0.013203	-0.032926	-0.01515	0.112764	-0.017424	0.037827	-0.038247	0.013824	-0.088464	0.02246	0.015581	-0.007386	-0.07136	-0.082047	0.019631	-0.026491	-0.081001	-0.066453	-0.064721	-0.013432	-0.203737	-0.075595	-0.057504	0.016962	0.009319
1	13800001	13900000	-0.091558	-0.021289	-0.001424	0.04366	-0.278659	0.049648	0.006122	0.113255	-0.367126	0.082415	0.031358	-0.110688	-0.327592	-0.324541	-0.038766	0.026858	-0.020123	-0.237591	-0.010151	-0.224938	0.086161	-0.300375	0.013203	-0.032926	-0.01515	0.112764	-0.017424	0.037827	-0.038247	0.013824	-0.088464	0.02246	0.015581	-0.007386	-0.07136	-0.082047	0.019631	-0.026491	-0.081001	-0.066453	-0.064721	-0.013432	-0.203737	-0.075595	-0.057504	0.016962	0.009319
1	13900001	14000000	-0.091558	-0.021289	-0.001424	0.04366	-0.278659	0.049648	0.006122	0.113255	-0.367126	0.082415	0.031358	-0.110688	-0.327592	-0.324541	-0.038766	0.026858	-0.020123	-0.237591	-0.010151	-0.224938	0.086161	-0.300375	0.013203	-0.032926	-0.01515	0.112764	-0.017424	0.037827	-0.038247	0.013824	-0.088464	0.02246	0.015581	-0.007386	-0.07136	-0.082047	0.019631	-0.026491	-0.081001	-0.066453	-0.064721	-0.013432	-0.203737	-0.075595	-0.057504	0.016962	0.009319
1	14000001	14100000	-0.091558	-0.021289	-0.001424	0.04366	-0.278659	0.049648	0.006122	0.113255	-0.367126	0.082415	0.031358	-0.110688	-0.327592	-0.324541	-0.038766	0.026858	-0.020123	-0.237591	-0.010151	-0.224938	0.086161	-0.300375	0.013203	-0.032926	-0.01515	0.112764	-0.017424	0.037827	-0.038247	0.013824	-0.088464	0.02246	0.015581	-0.007386	-0.07136	-0.082047	0.019631	-0.026491	-0.081001	-0.066453	-0.064721	-0.013432	-0.203737	-0.075595	-0.057504	0.016962	0.009319
1	14100001	14200000	-0.091558	-0.021289	-0.001424	0.04366	-0.278659	0.049648	0.006122	0.113255	-0.367126	0.082415	0.031358	-0.110688	-0.327592	-0.324541	-0.038766	0.026858	-0.020123	-0.237591	-0.010151	-0.224938	0.086161	-0.300375	0.013203	-0.032926	-0.01515	0.112764	-0.017424	0.037827	-0.038247	0.013824	-0.088464	0.02246	0.015581	-0.007386	-0.07136	-0.082047	0.019631	-0.026491	-0.081001	-0.066453	-0.064721	-0.013432	-0.203737	-0.075595	-0.057504	0.016962	0.009319
1	14200001	14300000	-0.091558	-0.021289	-0.001424	0.04366	-0.278659	0.049648	0.006122	0.113255	-0.367126	0.082415	0.031358	-0.110688	-0.327592	-0.324541	-0.038766	0.026858	-0.020123	-0.237591	-0.010151	-0.224938	0.086161	-0.300375	0.013203	-0.032926	-0.01515	0.112764	-0.017424	0.037827	-0.038247	0.013824	-0.088464	0.02246	0.015581	-0.007386	-0.07136	-0.082047	0.019631	-0.026491	-0.081001	-0.066453	-0.064721	-0.013432	-0.203737	-0.075595	-0.057504	0.016962	0.009319
1	14300001	14400000	-0.091558	-0.021289	-0.001424	0.04366	-0.278659	0.049648	0.006122	0.113255	-0.367126	0.082415	0.031358	-0.110688	-0.327592	-0.324541	-0.038766	0.026858	-0.020123	-0.237591	-0.010151	-0.224938	0.086161	-0.300375	0.013203	-0.032926	-0.01515	0.112764	-0.017424	0.037827	-0.038247	0.013824	-0.088464	0.02246	0.015581	-0.007386	-0.07136	-0.082047	0.019631	-0.026491	-0.081001	-0.066453	-0.064721	-0.013432	-0.203737	-0.075595	-0.057504	0.016962	0.009319
1	14400001	14500000	-0.091558	-0.021289	-0.001424	0.04366	-0.278659	0.049648	0.006122	0.113255	-0.367126	0.082415	0.031358	-0.110688	-0.327592	-0.324541	-0.038766	0.026858	-0.020123	-0.237591	-0.010151	-0.224938	0.086161	-0.300375	0.013203	-0.032926	-0.01515	0.112764	-0.017424	0.037827	-0.038247	0.013824	-0.088464	0.02246	0.015581	-0.007386	-0.07136	-0.082047	0.019631	-0.026491	-0.081001	-0.066453	-0.064721	-0.013432	-0.203737	-0.075595	-0.057504	0.016962	0.009319
1	14500001	14600000	-0.091558	-0.021289	-0.001424	0.04366	-0.278659	0.049648	0.006122	0.113255	-0.367126	0.082415	0.031358	-0.110688	-0.327592	-0.324541	-0.038766	0.026858	-0.020123	-0.237591	-0.010151	-0.224938	0.086161	-0.300375	0.013203	-0.032926	-0.01515	0.112764	-0.017424	0.037827	-0.038247	0.013824	-0.088464	0.02246	0.015581	-0.007386	-0.07136	-0.082047	0.019631	-0.026491	-0.081001	-0.066453	-0.064721	-0.013432	-0.203737	-0.075595	-0.057504	0.016962	0.009319
1	14600001	14700000	-0.091558	-0.021289	-0.001424	0.04366	-0.278659	0.049648	0.006122	0.113255	-0.367126	0.082415	0.031358	-0.110688	-0.327592	-0.324541	-0.038766	0.026858	-0.020123	-0.237591	-0.010151	-0.224938	0.086161	-0.300375	0.013203	-0.032926	-0.01515	0.112764	-0.017424	0.037827	-0.038247	0.013824	-0.088464	0.02246	0.015581	-0.007386	-0.07136	-0.082047	0.019631	-0.026491	-0.081001	-0.066453	-0.064721	-0.013432	-0.203737	-0.075595	-0.057504	0.016962	0.009319
1	14700001	14800000	-0.091558	-0.021289	-0.001424	0.04366	-0.278659	0.049648	0.006122	0.113255	-0.367126	0.082415	0.031358	-0.110688	-0.327592	-0.324541	-0.038766	0.026858	-0.020123	-0.237591	-0.010151	-0.224938	0.086161	-0.300375	0.013203	-0.032926	-0.01515	0.112764	-0.017424	0.037827	-0.038247	0.013824	-0.088464	0.02246	0.015581	-0.007386	-0.07136	-0.082047	0.019631	-0.026491	-0.081001	-0.066453	-0.064721	-0.013432	-0.203737	-0.075595	-0.057504	0.016962	0.009319
1	14800001	14900000	-0.091558	-0.021289	-0.001424	0.04366	-0.278659	0.049648	0.006122	0.113255	-0.367126	0.082415	0.031358	-0.110688	-0.327592	-0.324541	-0.038766	0.026858	-0.020123	-0.237591	-0.010151	-0.224938	0.086161	-0.300375	0.013203	-0.032926	-0.01515	0.112764	-0.017424	0.037827	-0.038247	0.013824	-0.088464	0.02246	0.015581	-0.007386	-0.07136	-0.082047	0.019631	-0.026491	-0.081001	-0.066453	-0.064721	-0.013432	-0.203737	-0.075595	-0.057504	0.016962	0.009319
1	14900001	15000000	-0.091558	-0.021289	-0.001424	0.04366	-0.278659	0.049648	0.006122	0.113255	-0.367126	0.082415	0.031358	-0.110688	-0.327592	-0.324541	-0.038766	0.026858	-0.020123	-0.237591	-0.010151	-0.224938	0.086161	-0.300375	0.013203	-0.032926	-0.01515	0.112764	-0.017424	0.037827	-0.038247	0.013824	-0.088464	0.02246	0.015581	-0.007386	-0.07136	-0.082047	0.019631	-0.026491	-0.081001	-0.066453	-0.064721	-0.013432	-0.203737	-0.075595	-0.057504	0.016962	0.009319
1	15000001	15100000	-0.091558	-0.021289	-0.001424	0.04366	-0.278659	0.049648	0.006122	0.113255	-0.367126	0.082415	0.031358	-0.110688	-0.327592	-0.324541	-0.038766	0.026858	-0.020123	-0.237591	-0.010151	-0.224938	0.086161	-0.300375	0.013203	-0.032926	-0.01515	0.112764	-0.017424	0.037827	-0.038247	0.013824	-0.088464	0.02246	0.015581	-0.007386	-0.07136	-0.082047	0.019631	-0.026491	-0.081001	-0.066453	-0.064721	-0.013432	-0.203737	-0.075595	-0.057504	0.016962	0.009319
1	15100001	15200000	-0.091558	-0.021289	-0.001424	0.04366	-0.278659	0.049648	0.006122	0.113255	-0.367126	0.082415	0.031358	-0.110688	-0.327592	-0.324541	-0.038766	0.026858	-0.020123	-0.237591	-0.010151	-0.224938	0.086161	-0.300375	0.013203	-0.032926	-0.01515	0.112764	-0.017424	0.037827	-0.038247	0.013824	-0.088464	0.02246	0.015581	-0.007386	-0.07136	-0.082047	0.019631	-0.026491	-0.081001	-0.066453	-0.064721	-0.013432	-0.203737	-0.075595	-0.057504	0.016962	0.009319
1	15200001	15300000	-0.091558	-0.021289	-0.001424	0.04366	-0.278659	0.049648	0.006122	0.113255	-0.367126	0.082415	0.031358	-0.110688	-0.327592	-0.324541	-0.038766	0.026858	-0.020123	-0.237591	-0.010151	-0.224938	0.086161	-0.300375	0.013203	-0.032926	-0.01515	0.112764	-0.017424	0.037827	-0.038247	0.013824	-0.088464	0.02246	0.015581	-0.007386	-0.07136	-0.082047	0.019631	-0.026491	-0.081001	-0.066453	-0.064721	-0.013432	-0.203737	-0.075595	-0.057504	0.016962	0.009319
1	15300001	15400000	-0.091558	-0.021289	-0.001424	0.04366	-0.278659	0.049648	0.006122	0.113255	-0.367126	0.082415	0.031358	-0.110688	-0.327592	-0.324541	-0.038766	0.026858	-0.020123	-0.237591	-0.010151	-0.224938	0.086161	-0.300375	0.013203	-0.032926	-0.01515	0.112764	-0.017424	0.037827	-0.038247	0.013824	-0.088464	0.02246	0.015581	-0.007386	-0.07136	-0.082047	0.019631	-0.026491	-0.081001	-0.066453	-0.064721	-0.013432	-0.203737	-0.075595	-0.057504	0.016962	0.009319
1	15400001	15500000	-0.091558	-0.021289	-0.001424	0.04366	-0.278659	0.049648	0.006122	0.113255	-0.367126	0.082415	0.031358	-0.110688	-0.327592	-0.324541	-0.038766	0.026858	-0.020123	-0.237591	-0.010151	-0.224938	0.086161	-0.300375	0.013203	-0.032926	-0.01515	0.112764	-0.017424	0.037827	-0.038247	0.013824	-0.088464	0.02246	0.015581	-0.007386	-0.07136	-0.082047	0.019631	-0.026491	-0.081001	-0.066453	-0.064721	-0.013432	-0.203737	-0.075595	-0.057504	0.016962	0.009319
1	15500001	15600000	-0.091558	-0.021289	-0.001424	0.04366	-0.278659	0.049648	0.006122	0.113255	-0.367126	0.082415	0.031358	-0.110688	-0.327592	-0.324541	-0.038766	0.026858	-0.020123	-0.237591	-0.010151	-0.224938	0.086161	-0.300375	0.013203	-0.032926	-0.01515	0.112764	-0.017424	0.037827	-0.038247	0.013824	-0.088464	0.02246	0.015581	-0.007386	-0.07136	-0.082047	0.019631	-0.026491	-0.081001	-0.066453	-0.064721	-0.013432	-0.203737	-0.075595	-0.057504	0.016962	0.009319
1	15600001	15700000	-0.091558	-0.021289	-0.001424	0.04366	-0.278659	0.049648	0.006122	0.113255	-0.367126	0.082415	0.031358	-0.110688	-0.327592	-0.324541	-0.038766	0.026858	-0.020123	-0.237591	-0.010151	-0.224938	0.086161	-0.300375	0.013203	-0.032926	-0.01515	0.112764	-0.017424	0.037827	-0.038247	0.013824	-0.088464	0.02246	0.015581	-0.007386	-0.07136	-0.082047	0.019631	-0.026491	-0.081001	-0.066453	-0.064721	-0.013432	-0.203737	-0.075595	-0.057504	0.016962	0.009319
1	15700001	15800000	-0.091558	-0.021289	-0.001424	0.04366	-0.278659	0.049648	0.006122	0.113255	-0.367126	0.082415	0.031358	-0.110688	-0.327592	-0.324541	-0.038766	0.026858	-0.020123	-0.237591	-0.010151	-0.224938	0.086161	-0.300375	0.013203	-0.032926	-0.01515	0.112764	-0.017424	0.037827	-0.038247	0.013824	-0.088464	0.02246	0.015581	-0.007386	-0.07136	-0.082047	0.019631	-0.026491	-0.081001	-0.066453	-0.064721	-0.013432	-0.203737	-0.075595	-0.057504	0.016962	0.009319
1	15800001	15900000	-0.091558	-0.021289	-0.001424	0.04366	-0.278659	0.049648	0.006122	0.113255	-0.367126	0.082415	0.031358	-0.110688	-0.327592	-0.324541	-0.038766	0.026858	-0.020123	-0.237591	-0.010151	-0.224938	0.086161	-0.300375	0.013203	-0.032926	-0.01515	0.112764	-0.017424	0.037827	-0.038247	0.013824	-0.088464	0.02246	0.015581	-0.007386	-0.07136	-0.082047	0.019631	-0.026491	-0.081001	-0.066453	-0.064721	-0.013432	-0.203737	-0.075595	-0.057504	0.016962	0.009319
1	16000001	16100000	-0.091558	-0.021289	-0.001424	0.04366	-0.278659	0.049648	0.006122	0.113255	-0.367126	0.082415	0.031358	-0.110688	-0.327592	-0.324541	-0.038766	0.026858	-0.020123	-0.237591	-0.010151	-0.224938	0.086161	-0.300375	0.013203	-0.032926	-0.01515	0.112764	-0.017424	0.037827	-0.038247	0.013824	-0.088464	0.02246	0.015581	-0.007386	-0.07136	-0.082047	0.019631	-0.026491	-0.081001	-0.066453	-0.064721	-0.013432	-0.203737	-0.075595	-0.057504	0.016962	0.009319
1	16200001	16300000	-0.091558	-0.021289	-0.001424	0.04366	-0.278659	0.049648	0.006122	0.113255	-0.367126	0.082415	0.031358	-0.110688	-0.327592	-0.324541	-0.038766	0.026858	-0.020123	-0.237591	-0.010151	-0.224938	0.086161	-0.300375	0.013203	-0.032926	-0.01515	0.112764	-0.017424	0.037827	-0.038247	0.013824	-0.088464	0.02246	0.015581	-0.007386	-0.07136	-0.082047	0.019631	-0.026491	-0.081001	-0.066453	-0.064721	-0.013432	-0.203737	-0.075595	-0.057504	0.016962	0.009319
1	16300001	16400000	-0.091558	-0.021289	-0.001424	0.04366	-0.278659	0.049648	0.006122	0.113255	-0.367126	0.082415	0.031358	-0.110688	-0.327592	-0.324541	-0.038766	0.026858	-0.020123	-0.237591	-0.010151	-0.224938	0.086161	-0.300375	0.013203	-0.032926	-0.01515	0.112764	-0.017424	0.037827	-0.038247	0.013824	-0.088464	0.02246	0.015581	-0.007386	-0.07136	-0.082047	0.019631	-0.026491	-0.081001	-0.066453	-0.064721	-0.013432	-0.203737	-0.075595	-0.057504	0.016962	0.009319
1	16400001	16500000	-0.091558	-0.021289	-0.001424	0.04366	-0.278659	0.049648	0.006122	0.113255	-0.367126	0.082415	0.031358	-0.110688	-0.327592	-0.324541	-0.038766	0.026858	-0.020123	-0.237591	-0.010151	-0.224938	0.086161	-0.300375	0.013203	-0.032926	-0.01515	0.112764	-0.017424	0.037827	-0.038247	0.013824	-0.088464	0.02246	0.015581	-0.007386	-0.07136	-0.082047	0.019631	-0.026491	-0.081001	-0.066453	-0.064721	-0.013432	-0.203737	-0.075595	-0.057504	0.016962	0.009319
1	16500001	16600000	-0.091558	-0.021289	-0.001424	0.04366	-0.278659	0.049648	0.006122	0.113255	-0.367126	0.082415	0.031358	-0.110688	-0.327592	-0.324541	-0.038766	0.026858	-0.020123	-0.237591	-0.010151	-0.224938	0.086161	-0.300375	0.013203	-0.032926	-0.01515	0.112764	-0.017424	0.037827	-0.038247	0.013824	-0.088464	0.02246	0.015581	-0.007386	-0.07136	-0.082047	0.019631	-0.026491	-0.081001	-0.066453	-0.064721	-0.013432	-0.203737	-0.075595	-0.057504	0.016962	0.009319
1	16600001	16700000	-0.091558	-0.021289	-0.001424	0.04366	-0.278659	0.049648	0.006122	0.113255	-0.367126	0.082415	0.031358	-0.110688	-0.327592	-0.324541	-0.038766	0.026858	-0.020123	-0.237591	-0.010151	-0.224938	0.086161	-0.300375	0.013203	-0.032926	-0.01515	0.112764	-0.017424	0.037827	-0.038247	0.013824	-0.088464	0.02246	0.015581	-0.007386	-0.07136	-0.082047	0.019631	-0.026491	-0.081001	-0.066453	-0.064721	-0.013432	-0.203737	-0.075595	-0.057504	0.016962	0.009319
1	16700001	16800000	-0.091558	-0.021289	-0.001424	0.04366	-0.278659	0.049648	0.006122	0.113255	-0.367126	0.082415	0.031358	-0.110688	-0.327592	-0.324541	-0.038766	0.026858	-0.020123	-0.237591	-0.010151	-0.224938	0.086161	-0.300375	0.013203	-0.032926	-0.01515	0.112764	-0.017424	0.037827	-0.038247	0.013824	-0.088464	0.02246	0.015581	-0.007386	-0.07136	-0.082047	0.019631	-0.026491	-0.081001	-0.066453	-0.064721	-0.013432	-0.203737	-0.075595	-0.057504	0.016962	0.009319
1	16900001	17000000	-0.091558	-0.021289	-0.001424	0.04366	-0.278659	0.049648	0.006122	0.113255	-0.367126	0.082415	0.031358	-0.110688	-0.327592	-0.324541	-0.038766	0.026858	-0.020123	-0.237591	-0.010151	-0.224938	0.086161	-0.300375	0.013203	-0.032926	-0.01515	0.112764	-0.017424	0.037827	-0.038247	0.013824	-0.088464	0.02246	0.015581	-0.007386	-0.07136	-0.082047	0.019631	-0.026491	-0.081001	-0.066453	-0.064721	-0.013432	-0.203737	-0.075595	-0.057504	0.016962	0.009319
1	17300001	17400000	-0.091558	-0.021289	-0.001424	0.04366	-0.278659	0.049648	0.006122	0.113255	-0.367126	0.082415	0.031358	-0.110688	-0.327592	-0.324541	-0.038766	0.026858	-0.020123	-0.237591	-0.010151	-0.224938	0.086161	-0.300375	0.013203	-0.032926	-0.01515	0.112764	-0.017424	0.037827	-0.038247	0.013824	-0.088464	0.02246	0.015581	-0.007386	-0.07136	-0.082047	0.019631	-0.026491	-0.081001	-0.066453	-0.064721	-0.013432	-0.203737	-0.075595	-0.057504	0.016962	0.009319
1	17400001	17500000	-0.091558	-0.021289	-0.001424	0.04366	-0.278659	0.049648	0.006122	0.113255	-0.367126	0.082415	0.031358	-0.110688	-0.327592	-0.324541	-0.038766	0.026858	-0.020123	-0.237591	-0.010151	-0.224938	0.086161	-0.300375	0.013203	-0.032926	-0.01515	0.112764	-0.017424	0.037827	-0.038247	0.013824	-0.088464	0.02246	0.015581	-0.007386	-0.07136	-0.082047	0.019631	-0.026491	-0.081001	-0.066453	-0.064721	-0.013432	-0.203737	-0.075595	-0.057504	0.016962	0.009319
1	17500001	17600000	-0.091558	-0.021289	-0.001424	0.04366	-0.278659	0.049648	0.006122	0.113255	-0.367126	0.082415	0.031358	-0.110688	-0.327592	-0.324541	-0.038766	0.026858	-0.020123	-0.237591	-0.010151	-0.224938	0.086161	-0.300375	0.013203	-0.032926	-0.01515	0.112764	-0.017424	0.037827	-0.038247	0.013824	-0.088464	0.02246	0.015581	-0.007386	-0.07136	-0.082047	0.019631	-0.026491	-0.081001	-0.066453	-0.064721	-0.013432	-0.203737	-0.075595	-0.057504	0.016962	0.009319
1	17600001	17700000	-0.091558	-0.021289	-0.001424	0.04366	-0.278659	0.049648	0.006122	0.113255	-0.367126	0.082415	0.031358	-0.110688	-0.327592	-0.324541	-0.038766	0.026858	-0.020123	-0.237591	-0.010151	-0.224938	0.086161	-0.300375	0.013203	-0.032926	-0.01515	0.112764	-0.017424	0.037827	-0.038247	0.013824	-0.088464	0.02246	0.015581	-0.007386	-0.07136	-0.082047	0.019631	-0.026491	-0.081001	-0.066453	-0.064721	-0.013432	-0.203737	-0.075595	-0.057504	0.016962	0.009319
1	17700001	17800000	-0.091558	-0.021289	-0.001424	0.04366	-0.278659	0.049648	0.006122	0.113255	-0.367126	0.082415	0.031358	-0.110688	-0.327592	-0.324541	-0.038766	0.026858	-0.020123	-0.237591	-0.010151	-0.224938	0.086161	-0.300375	0.013203	-0.032926	-0.01515	0.112764	-0.017424	0.037827	-0.038247	0.013824	-0.088464	0.02246	0.015581	-0.007386	-0.07136	-0.082047	0.019631	-0.026491	-0.081001	-0.066453	-0.064721	-0.013432	-0.203737	-0.075595	-0.057504	0.016962	0.009319
1	17800001	17900000	-0.091558	-0.021289	-0.001424	0.04366	-0.278659	0.049648	0.006122	0.113255	-0.367126	0.082415	0.031358	-0.110688	-0.327592	-0.324541	-0.038766	0.026858	-0.020123	-0.237591	-0.010151	-0.224938	0.086161	-0.300375	0.013203	-0.032926	-0.01515	0.112764	-0.017424	0.037827	-0.038247	0.013824	-0.088464	0.02246	0.015581	-0.007386	-0.07136	-0.082047	0.019631	-0.026491	-0.081001	-0.066453	-0.064721	-0.013432	-0.203737	-0.075595	-0.057504	0.016962	0.009319
1	17900001	18000000	-0.091558	-0.021289	-0.001424	0.04366	-0.278659	0.049648	0.006122	0.113255	-0.367126	0.082415	0.031358	-0.110688	-0.327592	-0.324541	-0.038766	0.026858	-0.020123	-0.237591	-0.010151	-0.224938	0.086161	-0.300375	0.013203	-0.032926	-0.01515	0.112764	-0.017424	0.037827	-0.038247	0.013824	-0.088464	0.02246	0.015581	-0.007386	-0.07136	-0.082047	0.019631	-0.026491	-0.081001	-0.066453	-0.064721	-0.013432	-0.203737	-0.075595	-0.057504	0.016962	0.009319
1	18000001	18100000	-0.091558	-0.021289	-0.001424	0.04366	-0.278659	0.049648	0.006122	0.113255	-0.367126	0.082415	0.031358	-0.110688	-0.327592	-0.324541	-0.038766	0.026858	-0.020123	-0.237591	-0.010151	-0.224938	0.086161	-0.300375	0.013203	-0.032926	-0.01515	0.112764	-0.017424	0.037827	-0.038247	0.013824	-0.088464	0.02246	0.015581	-0.007386	-0.07136	-0.082047	0.019631	-0.026491	-0.081001	-0.066453	-0.064721	-0.013432	-0.203737	-0.075595	-0.057504	0.016962	0.009319
1	18100001	18200000	-0.091558	-0.021289	-0.001424	0.04366	-0.278659	0.049648	0.006122	0.113255	-0.367126	0.082415	0.031358	-0.110688	-0.327592	-0.324541	-0.038766	0.026858	-0.020123	-0.237591	-0.010151	-0.224938	0.086161	-0.300375	0.013203	-0.032926	-0.01515	0.112764	-0.017424	0.037827	-0.038247	0.013824	-0.088464	0.02246	0.015581	-0.007386	-0.07136	-0.082047	0.019631	-0.026491	-0.081001	-0.066453	-0.064721	-0.013432	-0.203737	-0.075595	-0.057504	0.016962	0.009319
1	18200001	18300000	-0.091558	-0.021289	-0.001424	0.04366	-0.278659	0.049648	0.006122	0.113255	-0.367126	0.082415	0.031358	-0.110688	-0.327592	-0.324541	-0.038766	0.026858	-0.020123	-0.237591	-0.010151	-0.224938	0.086161	-0.300375	0.013203	-0.032926	-0.01515	0.112764	-0.017424	0.037827	-0.038247	0.013824	-0.088464	0.02246	0.015581	-0.007386	-0.07136	-0.082047	0.019631	-0.026491	-0.081001	-0.066453	-0.064721	-0.013432	-0.203737	-0.075595	-0.057504	0.016962	0.009319
1	18300001	18400000	-0.091558	-0.021289	-0.001424	0.04366	-0.278659	0.049648	0.006122	0.113255	-0.367126	0.082415	0.031358	-0.110688	-0.327592	-0.324541	-0.038766	0.026858	-0.020123	-0.237591	-0.010151	-0.224938	0.086161	-0.300375	0.013203	-0.032926	-0.01515	0.112764	-0.017424	0.037827	-0.038247	0.013824	-0.088464	0.02246	0.015581	-0.007386	-0.07136	-0.082047	0.019631	-0.026491	-0.081001	-0.066453	-0.064721	-0.013432	-0.203737	-0.075595	-0.057504	0.016962	0.009319
1	18400001	18500000	-0.091558	-0.021289	-0.001424	0.04366	-0.278659	0.049648	0.006122	0.113255	-0.367126	0.082415	0.031358	-0.110688	-0.327592	-0.324541	-0.038766	0.026858	-0.020123	-0.237591	-0.010151	-0.224938	0.086161	-0.300375	0.013203	-0.032926	-0.01515	0.112764	-0.017424	0.037827	-0.038247	0.013824	-0.088464	0.02246	0.015581	-0.007386	-0.07136	-0.082047	0.019631	-0.026491	-0.081001	-0.066453	-0.064721	-0.013432	-0.203737	-0.075595	-0.057504	0.016962	0.009319
1	18500001	18600000	-0.091558	-0.021289	-0.001424	0.04366	-0.278659	0.049648	0.006122	0.113255	-0.367126	0.082415	0.031358	-0.110688	-0.327592	-0.324541	-0.038766	0.026858	-0.020123	-0.237591	-0.010151	-0.224938	0.086161	-0.300375	0.013203	-0.032926	-0.01515	0.112764	-0.017424	0.037827	-0.038247	0.013824	-0.088464	0.02246	0.015581	-0.007386	-0.07136	-0.082047	0.019631	-0.026491	-0.081001	-0.066453	-0.064721	-0.013432	-0.203737	-0.075595	-0.057504	0.016962	0.009319
1	18600001	18700000	-0.091558	-0.021289	-0.001424	0.04366	-0.278659	0.049648	0.006122	0.113255	-0.367126	0.082415	0.031358	-0.110688	-0.327592	-0.324541	-0.038766	0.026858	-0.020123	-0.237591	-0.010151	-0.224938	0.086161	-0.300375	0.013203	-0.032926	-0.01515	0.112764	-0.017424	0.037827	-0.038247	0.013824	-0.088464	0.02246	0.015581	-0.007386	-0.07136	-0.082047	0.019631	-0.026491	-0.081001	-0.066453	-0.064721	-0.013432	-0.203737	-0.075595	-0.057504	0.016962	0.009319
1	18700001	18800000	-0.091558	-0.021289	-0.001424	0.04366	-0.278659	0.049648	0.006122	0.113255	-0.367126	0.082415	0.031358	-0.110688	-0.327592	-0.324541	-0.038766	0.026858	-0.020123	-0.237591	-0.010151	-0.224938	0.086161	-0.300375	0.013203	-0.032926	-0.01515	0.112764	-0.017424	0.037827	-0.038247	0.013824	-0.088464	0.02246	0.015581	-0.007386	-0.07136	-0.082047	0.019631	-0.026491	-0.081001	-0.066453	-0.064721	-0.013432	-0.203737	-0.075595	-0.057504	0.016962	0.009319
1	18800001	18900000	-0.091558	-0.021289	-0.001424	0.04366	-0.278659	0.049648	0.006122	0.113255	-0.367126	0.082415	0.031358	-0.110688	-0.327592	-0.324541	-0.038766	0.026858	-0.020123	-0.237591	-0.010151	-0.224938	0.086161	-0.300375	0.013203	-0.032926	-0.01515	0.112764	-0.017424	0.037827	-0.038247	0.013824	-0.088464	0.02246	0.015581	-0.007386	-0.07136	-0.082047	0.019631	-0.026491	-0.081001	-0.066453	-0.064721	-0.013432	-0.203737	-0.075595	-0.057504	0.016962	0.009319
1	18900001	19000000	-0.091558	-0.021289	-0.001424	0.04366	-0.278659	0.049648	0.006122	0.113255	-0.367126	0.082415	0.031358	-0.110688	-0.327592	-0.324541	-0.038766	0.026858	-0.020123	-0.237591	-0.010151	-0.224938	0.086161	-0.300375	0.013203	-0.032926	-0.01515	0.112764	-0.017424	0.037827	-0.038247	0.013824	-0.088464	0.02246	0.015581	-0.007386	-0.07136	-0.082047	0.019631	-0.026491	-0.081001	-0.066453	-0.064721	-0.013432	-0.203737	-0.075595	-0.057504	0.016962	0.009319
1	19000001	19100000	-0.091558	-0.021289	-0.001424	0.04366	-0.278659	0.049648	0.006122	0.113255	-0.367126	0.082415	0.031358	-0.110688	-0.327592	-0.324541	-0.038766	0.026858	-0.020123	-0.237591	-0.010151	-0.224938	0.086161	-0.300375	0.013203	-0.032926	-0.01515	0.112764	-0.017424	0.037827	-0.038247	0.013824	-0.088464	0.02246	0.015581	-0.007386	-0.07136	-0.082047	0.019631	-0.026491	-0.081001	-0.066453	-0.064721	-0.013432	-0.203737	-0.075595	-0.057504	0.016962	0.009319
1	19100001	19200000	-0.091558	-0.021289	-0.001424	0.04366	-0.278659	0.049648	0.006122	0.113255	-0.367126	0.082415	0.031358	-0.110688	-0.327592	-0.324541	-0.038766	0.026858	-0.020123	-0.237591	-0.010151	-0.224938	0.086161	-0.300375	0.013203	-0.032926	-0.01515	0.112764	-0.017424	0.037827	-0.038247	0.013824	-0.088464	0.02246	0.015581	-0.007386	-0.07136	-0.082047	0.019631	-0.026491	-0.081001	-0.066453	-0.064721	-0.013432	-0.203737	-0.075595	-0.057504	0.016962	0.009319
1	19200001	19300000	-0.091558	-0.021289	-0.001424	0.04366	-0.278659	0.049648	0.006122	0.113255	-0.367126	0.082415	0.031358	-0.110688	-0.327592	-0.324541	-0.038766	0.026858	-0.020123	-0.237591	-0.010151	-0.224938	0.086161	-0.300375	0.013203	-0.032926	-0.01515	0.112764	-0.017424	0.037827	-0.038247	0.013824	-0.088464	0.02246	0.015581	-0.007386	-0.07136	-0.082047	0.019631	-0.026491	-0.081001	-0.066453	-0.064721	-0.013432	-0.203737	-0.075595	-0.057504	0.016962	0.009319
1	19300001	19400000	-0.091558	-0.021289	-0.001424	0.04366	-0.278659	0.049648	0.006122	0.113255	-0.367126	0.082415	0.031358	-0.110688	-0.327592	-0.324541	-0.038766	0.026858	-0.020123	-0.237591	-0.010151	-0.224938	0.086161	-0.300375	0.013203	-0.032926	-0.01515	0.112764	-0.017424	0.037827	-0.038247	0.013824	-0.088464	0.02246	0.015581	-0.007386	-0.07136	-0.082047	0.019631	-0.026491	-0.081001	-0.066453	-0.064721	-0.013432	-0.203737	-0.075595	-0.057504	0.016962	0.009319
1	19400001	19500000	-0.091558	-0.021289	-0.001424	0.04366	-0.278659	0.049648	0.006122	0.113255	-0.367126	0.082415	0.031358	-0.110688	-0.327592	-0.324541	-0.038766	0.026858	-0.020123	-0.237591	-0.010151	-0.224938	0.086161	-0.300375	0.013203	-0.032926	-0.01515	0.112764	-0.017424	0.037827	-0.038247	0.013824	-0.088464	0.02246	0.015581	-0.007386	-0.07136	-0.082047	0.019631	-0.026491	-0.081001	-0.066453	-0.064721	-0.013432	-0.203737	-0.075595	-0.057504	0.016962	0.009319
1	19500001	19600000	-0.091558	-0.021289	-0.001424	0.04366	-0.278659	0.049648	0.006122	0.113255	-0.367126	0.082415	0.031358	-0.110688	-0.327592	-0.324541	-0.038766	0.026858	-0.020123	-0.237591	-0.010151	-0.224938	0.086161	-0.300375	0.013203	-0.032926	-0.01515	0.112764	-0.017424	0.037827	-0.038247	0.013824	-0.088464	0.02246	0.015581	-0.007386	-0.07136	-0.082047	0.019631	-0.026491	-0.081001	-0.066453	-0.064721	-0.013432	-0.203737	-0.075595	-0.057504	0.016962	0.009319
1	19600001	19700000	-0.091558	-0.021289	-0.001424	0.04366	-0.278659	0.049648	0.006122	0.113255	-0.367126	0.082415	0.031358	-0.110688	-0.327592	-0.324541	-0.038766	0.026858	-0.020123	-0.237591	-0.010151	-0.224938	0.086161	-0.300375	0.013203	-0.032926	-0.01515	0.112764	-0.017424	0.037827	-0.038247	0.013824	-0.088464	0.02246	0.015581	-0.007386	-0.07136	-0.082047	0.019631	-0.026491	-0.081001	-0.066453	-0.064721	-0.013432	-0.203737	-0.075595	-0.057504	0.016962	0.009319
1	19700001	19800000	-0.091558	-0.021289	-0.001424	0.04366	-0.278659	0.049648	0.006122	0.113255	-0.367126	0.082415	0.031358	-0.110688	-0.327592	-0.324541	-0.038766	0.026858	-0.020123	-0.237591	-0.010151	-0.224938	0.086161	-0.300375	0.013203	-0.032926	-0.01515	0.112764	-0.017424	0.037827	-0.038247	0.013824	-0.088464	0.02246	0.015581	-0.007386	-0.07136	-0.082047	0.019631	-0.026491	-0.081001	-0.066453	-0.064721	-0.013432	-0.203737	-0.075595	-0.057504	0.016962	0.009319
1	19800001	19900000	-0.091558	-0.021289	-0.001424	0.04366	-0.278659	0.049648	0.006122	0.113255	-0.367126	0.082415	0.031358	-0.110688	-0.327592	-0.324541	-0.038766	0.026858	-0.020123	-0.237591	-0.010151	-0.224938	0.086161	-0.300375	0.013203	-0.032926	-0.01515	0.112764	-0.017424	0.037827	-0.038247	0.013824	-0.088464	0.02246	0.015581	-0.007386	-0.07136	-0.082047	0.019631	-0.026491	-0.081001	-0.066453	-0.064721	-0.013432	-0.203737	-0.075595	-0.057504	0.016962	0.009319
1	19900001	20000000	-0.091558	-0.021289	-0.001424	0.04366	-0.278659	0.049648	0.006122	0.113255	-0.367126	0.082415	0.031358	-0.110688	-0.327592	-0.324541	-0.038766	0.026858	-0.020123	-0.237591	-0.010151	-0.224938	0.086161	-0.300375	0.013203	-0.032926	-0.01515	0.112764	-0.017424	0.037827	-0.038247	0.013824	-0.088464	0.02246	0.015581	-0.007386	-0.07136	-0.082047	0.019631	-0.026491	-0.081001	-0.066453	-0.064721	-0.013432	-0.203737	-0.075595	-0.057504	0.016962	0.009319
1	20000001	20100000	-0.091558	-0.021289	-0.001424	0.04366	-0.278659	0.049648	0.006122	0.113255	-0.367126	0.082415	0.031358	-0.110688	-0.327592	-0.324541	-0.038766	0.026858	-0.020123	-0.237591	-0.010151	-0.224938	0.086161	-0.300375	0.013203	-0.032926	-0.01515	0.112764	-0.017424	0.037827	-0.038247	0.013824	-0.088464	0.02246	0.015581	-0.007386	-0.07136	-0.082047	0.019631	-0.026491	-0.081001	-0.066453	-0.064721	-0.013432	-0.203737	-0.075595	-0.057504	0.016962	0.009319
1	20100001	20200000	-0.091558	-0.021289	-0.001424	0.04366	-0.278659	0.049648	0.006122	0.113255	-0.367126	0.082415	0.031358	-0.110688	-0.327592	-0.324541	-0.038766	0.026858	-0.020123	-0.237591	-0.010151	-0.224938	0.086161	-0.300375	0.013203	-0.032926	-0.01515	0.112764	-0.017424	0.037827	-0.038247	0.013824	-0.088464	0.02246	0.015581	-0.007386	-0.07136	-0.082047	0.019631	-0.026491	-0.081001	-0.066453	-0.064721	-0.013432	-0.203737	-0.075595	-0.057504	0.016962	0.009319
1	20200001	20300000	-0.091558	-0.021289	-0.001424	0.04366	-0.278659	0.049648	0.006122	0.113255	-0.367126	0.082415	0.031358	-0.110688	-0.327592	-0.324541	-0.038766	0.026858	-0.020123	-0.237591	-0.010151	-0.224938	0.086161	-0.300375	0.013203	-0.032926	-0.01515	0.112764	-0.017424	0.037827	-0.038247	0.013824	-0.088464	0.02246	0.015581	-0.007386	-0.07136	-0.082047	0.019631	-0.026491	-0.081001	-0.066453	-0.064721	-0.013432	-0.203737	-0.075595	-0.057504	0.016962	0.009319
1	20300001	20400000	-0.091558	-0.021289	-0.001424	0.04366	-0.278659	0.049648	0.006122	0.113255	-0.367126	0.082415	0.031358	-0.110688	-0.327592	-0.324541	-0.038766	0.026858	-0.020123	-0.237591	-0.010151	-0.224938	0.086161	-0.300375	0.013203	-0.032926	-0.01515	0.112764	-0.017424	0.037827	-0.038247	0.013824	-0.088464	0.02246	0.015581	-0.007386	-0.07136	-0.082047	0.019631	-0.026491	-0.081001	-0.066453	-0.064721	-0.013432	-0.203737	-0.075595	-0.057504	0.016962	0.009319
1	20400001	20500000	-0.091558	-0.021289	-0.001424	0.04366	-0.278659	0.049648	0.006122	0.113255	-0.367126	0.082415	0.031358	-0.110688	-0.327592	-0.324541	-0.038766	0.026858	-0.020123	-0.237591	-0.010151	-0.224938	0.086161	-0.300375	0.013203	-0.032926	-0.01515	0.112764	-0.017424	0.037827	-0.038247	0.013824	-0.088464	0.02246	0.015581	-0.007386	-0.07136	-0.082047	0.019631	-0.026491	-0.081001	-0.066453	-0.064721	-0.013432	-0.203737	-0.075595	-0.057504	0.016962	0.009319
1	20500001	20600000	-0.091558	-0.021289	-0.001424	0.04366	-0.278659	0.049648	0.006122	0.113255	-0.367126	0.082415	0.031358	-0.110688	-0.327592	-0.324541	-0.038766	0.026858	-0.020123	-0.237591	-0.010151	-0.224938	0.086161	-0.300375	0.013203	-0.032926	-0.01515	0.112764	-0.017424	0.037827	-0.038247	0.013824	-0.088464	0.02246	0.015581	-0.007386	-0.07136	-0.082047	0.019631	-0.026491	-0.081001	-0.066453	-0.064721	-0.013432	-0.203737	-0.075595	-0.057504	0.016962	0.009319
1	20600001	20700000	-0.091558	-0.021289	-0.001424	0.04366	-0.278659	0.049648	0.006122	0.113255	-0.367126	0.082415	0.031358	-0.110688	-0.327592	-0.324541	-0.038766	0.026858	-0.020123	-0.237591	-0.010151	-0.224938	0.086161	-0.300375	0.013203	-0.032926	-0.01515	0.112764	-0.017424	0.037827	-0.038247	0.013824	-0.088464	0.02246	0.015581	-0.007386	-0.07136	-0.082047	0.019631	-0.026491	-0.081001	-0.066453	-0.064721	-0.013432	-0.203737	-0.075595	-0.057504	0.016962	0.009319
1	20700001	20800000	-0.091558	-0.021289	-0.001424	0.04366	-0.278659	0.049648	0.006122	0.113255	-0.367126	0.082415	0.031358	-0.110688	-0.327592	-0.324541	-0.038766	0.026858	-0.020123	-0.237591	-0.010151	-0.224938	0.086161	-0.300375	0.013203	-0.032926	-0.01515	0.112764	-0.017424	0.037827	-0.038247	0.013824	-0.088464	0.02246	0.015581	-0.007386	-0.07136	-0.082047	0.019631	-0.026491	-0.081001	-0.066453	-0.064721	-0.013432	-0.203737	-0.075595	-0.057504	0.016962	0.009319
1	20800001	20900000	-0.091558	-0.021289	-0.001424	0.04366	-0.278659	0.049648	0.006122	0.113255	-0.367126	0.082415	0.031358	-0.110688	-0.327592	-0.324541	-0.038766	0.026858	-0.020123	-0.237591	-0.010151	-0.224938	0.086161	-0.300375	0.013203	-0.032926	-0.01515	0.112764	-0.017424	0.037827	-0.038247	0.013824	-0.088464	0.02246	0.015581	-0.007386	-0.07136	-0.082047	0.019631	-0.026491	-0.081001	-0.066453	-0.064721	-0.013432	-0.203737	-0.075595	-0.057504	0.016962	0.009319
1	20900001	21000000	-0.091558	-0.021289	-0.001424	0.04366	-0.278659	0.049648	0.006122	0.113255	-0.367126	0.082415	0.031358	-0.110688	-0.327592	-0.324541	-0.038766	0.026858	-0.020123	-0.237591	-0.010151	-0.224938	0.086161	-0.300375	0.013203	-0.032926	-0.01515	0.112764	-0.017424	0.037827	-0.038247	0.013824	-0.088464	0.02246	0.015581	-0.007386	-0.07136	-0.082047	0.019631	-0.026491	-0.081001	-0.066453	-0.064721	-0.013432	-0.203737	-0.075595	-0.057504	0.016962	0.009319
1	21000001	21100000	-0.091558	-0.021289	-0.001424	0.04366	-0.278659	0.049648	0.006122	0.113255	-0.367126	0.082415	0.031358	-0.110688	-0.327592	-0.324541	-0.038766	0.026858	-0.020123	-0.237591	-0.010151	-0.224938	0.086161	-0.300375	0.013203	-0.032926	-0.01515	0.112764	-0.017424	0.037827	-0.038247	0.013824	-0.088464	0.02246	0.015581	-0.007386	-0.07136	-0.082047	0.019631	-0.026491	-0.081001	-0.066453	-0.064721	-0.013432	-0.203737	-0.075595	-0.057504	0.016962	0.009319
1	21100001	21200000	-0.091558	-0.021289	-0.001424	0.04366	-0.278659	0.049648	0.006122	0.113255	-0.367126	0.082415	0.031358	-0.110688	-0.327592	-0.324541	-0.038766	0.026858	-0.020123	-0.237591	-0.010151	-0.224938	0.086161	-0.300375	0.013203	-0.032926	-0.01515	0.112764	-0.017424	0.037827	-0.038247	0.013824	-0.088464	0.02246	0.015581	-0.007386	-0.07136	-0.082047	0.019631	-0.026491	-0.081001	-0.066453	-0.064721	-0.013432	-0.203737	-0.075595	-0.057504	0.016962	0.009319
1	21200001	21300000	-0.091558	-0.021289	-0.001424	0.04366	-0.278659	0.049648	0.006122	0.113255	-0.367126	0.082415	0.031358	-0.110688	-0.327592	-0.324541	-0.038766	0.026858	-0.020123	-0.237591	-0.010151	-0.224938	0.086161	-0.300375	0.013203	-0.032926	-0.01515	0.112764	-0.017424	0.037827	-0.038247	0.013824	-0.088464	0.02246	0.015581	-0.007386	-0.07136	-0.082047	0.019631	-0.026491	-0.081001	-0.066453	-0.064721	-0.013432	-0.203737	-0.075595	-0.057504	0.016962	0.009319
1	21300001	21400000	-0.091558	-0.021289	-0.001424	0.04366	-0.278659	0.049648	0.006122	0.113255	-0.367126	0.082415	0.031358	-0.110688	-0.327592	-0.324541	-0.038766	0.026858	-0.020123	-0.237591	-0.010151	-0.224938	0.086161	-0.300375	0.013203	-0.032926	-0.01515	0.112764	-0.017424	0.037827	-0.038247	0.013824	-0.088464	0.02246	0.015581	-0.007386	-0.07136	-0.082047	0.019631	-0.026491	-0.081001	-0.066453	-0.064721	-0.013432	-0.203737	-0.075595	-0.057504	0.016962	0.009319
1	21400001	21500000	-0.091558	-0.021289	-0.001424	0.04366	-0.278659	0.049648	0.006122	0.113255	-0.367126	0.082415	0.031358	-0.110688	-0.327592	-0.324541	-0.038766	0.026858	-0.020123	-0.237591	-0.010151	-0.224938	0.086161	-0.300375	0.013203	-0.032926	-0.01515	0.112764	-0.017424	0.037827	-0.038247	0.013824	-0.088464	0.02246	0.015581	-0.007386	-0.07136	-0.082047	0.019631	-0.026491	-0.081001	-0.066453	-0.064721	-0.013432	-0.203737	-0.075595	-0.057504	0.016962	0.009319
1	21500001	21600000	-0.091558	-0.021289	-0.001424	0.04366	-0.278659	0.049648	0.006122	0.113255	-0.367126	0.082415	0.031358	-0.110688	-0.327592	-0.324541	-0.038766	0.026858	-0.020123	-0.237591	-0.010151	-0.224938	0.086161	-0.300375	0.013203	-0.032926	-0.01515	0.112764	-0.017424	0.037827	-0.038247	0.013824	-0.088464	0.02246	0.015581	-0.007386	-0.07136	-0.082047	0.019631	-0.026491	-0.081001	-0.066453	-0.064721	-0.013432	-0.203737	-0.075595	-0.057504	0.016962	0.009319
1	21600001	21700000	-0.091558	-0.021289	-0.001424	0.04366	0.158798	0.049648	0.006122	0.113255	-0.367126	0.082415	0.031358	-0.110688	-0.327592	-0.324541	-0.038766	0.026858	-0.020123	-0.237591	-0.010151	-0.224938	0.086161	-0.300375	0.013203	-0.032926	-0.01515	0.112764	-0.017424	0.037827	-0.038247	0.013824	-0.088464	0.02246	0.015581	-0.007386	-0.07136	-0.082047	0.019631	-0.026491	-0.081001	-0.066453	-0.064721	-0.013432	-0.203737	-0.075595	-0.057504	0.016962	0.009319
1	21800001	21900000	-0.091558	-0.021289	-0.001424	0.04366	0.158798	0.049648	0.006122	0.113255	-0.367126	0.082415	0.031358	-0.110688	-0.327592	-0.324541	-0.038766	0.026858	-0.020123	-0.237591	-0.010151	-0.224938	0.086161	-0.300375	0.013203	-0.032926	-0.01515	0.112764	-0.017424	0.037827	-0.038247	0.013824	-0.088464	0.02246	0.015581	-0.007386	-0.07136	-0.082047	0.019631	-0.026491	-0.081001	-0.066453	-0.064721	-0.013432	-0.203737	-0.075595	-0.057504	0.016962	0.009319
1	21900001	22000000	-0.091558	-0.021289	-0.001424	0.04366	0.158798	0.049648	0.006122	0.113255	-0.367126	0.082415	0.031358	-0.110688	-0.327592	-0.324541	-0.038766	0.026858	-0.020123	-0.237591	-0.010151	-0.224938	0.086161	-0.300375	0.013203	-0.032926	-0.01515	0.112764	-0.017424	0.037827	-0.038247	0.013824	-0.088464	0.02246	0.015581	-0.007386	-0.07136	-0.082047	0.019631	-0.026491	-0.081001	-0.066453	-0.064721	-0.013432	-0.203737	-0.075595	-0.057504	0.016962	0.009319
1	22000001	22100000	-0.091558	-0.021289	-0.001424	0.04366	0.158798	0.049648	0.006122	0.113255	-0.367126	0.082415	0.031358	-0.110688	-0.327592	-0.324541	-0.038766	0.026858	-0.020123	-0.237591	-0.010151	-0.224938	0.086161	-0.300375	0.013203	-0.032926	-0.01515	0.112764	-0.017424	0.037827	-0.038247	0.013824	-0.088464	0.02246	0.015581	-0.007386	-0.07136	-0.082047	0.019631	-0.026491	-0.081001	-0.066453	-0.064721	-0.013432	-0.203737	-0.075595	-0.057504	0.016962	0.009319
1	22100001	22200000	-0.091558	-0.021289	-0.001424	0.04366	0.158798	0.049648	0.006122	0.113255	-0.367126	0.082415	0.031358	-0.110688	-0.327592	-0.324541	-0.038766	0.026858	-0.020123	-0.237591	-0.010151	-0.224938	0.086161	-0.300375	0.013203	-0.032926	-0.01515	0.112764	-0.017424	0.037827	-0.038247	0.013824	-0.088464	0.02246	0.015581	-0.007386	-0.07136	-0.082047	0.019631	-0.026491	-0.081001	-0.066453	-0.064721	-0.013432	-0.203737	-0.075595	-0.057504	0.016962	0.009319
1	22200001	22300000	-0.091558	-0.021289	-0.001424	0.04366	0.158798	0.049648	0.006122	0.113255	-0.367126	0.082415	0.031358	-0.110688	-0.327592	-0.324541	-0.038766	0.026858	-0.020123	-0.237591	-0.010151	-0.224938	0.086161	-0.300375	0.013203	-0.032926	-0.01515	0.112764	-0.017424	0.037827	-0.038247	0.013824	-0.088464	0.02246	0.015581	-0.007386	-0.07136	-0.082047	0.019631	-0.026491	-0.081001	-0.066453	-0.064721	-0.013432	-0.203737	-0.075595	-0.057504	0.016962	0.009319
1	22400001	22500000	-0.091558	-0.021289	-0.001424	0.04366	0.158798	0.049648	0.006122	0.113255	-0.367126	0.082415	0.031358	-0.110688	-0.327592	-0.324541	-0.038766	0.026858	-0.020123	-0.237591	-0.010151	-0.224938	0.086161	-0.300375	0.013203	-0.032926	-0.01515	0.112764	-0.017424	0.037827	-0.038247	0.013824	-0.088464	0.02246	0.015581	-0.007386	-0.07136	-0.082047	0.019631	-0.026491	-0.081001	-0.066453	-0.064721	-0.013432	-0.203737	-0.075595	-0.057504	0.016962	0.009319
1	22500001	22600000	-0.091558	-0.021289	-0.001424	0.04366	0.158798	0.049648	0.006122	0.113255	-0.367126	0.082415	0.031358	-0.110688	-0.327592	-0.324541	-0.038766	0.026858	-0.020123	-0.237591	-0.010151	-0.224938	0.086161	-0.300375	0.013203	-0.032926	-0.01515	0.112764	-0.017424	0.037827	-0.038247	0.013824	-0.088464	0.02246	0.015581	-0.007386	-0.07136	-0.082047	0.019631	-0.026491	-0.081001	-0.066453	-0.064721	-0.013432	-0.203737	-0.075595	-0.057504	0.016962	0.009319
1	22600001	22700000	-0.091558	-0.021289	-0.001424	0.04366	0.158798	0.049648	0.006122	0.113255	-0.367126	0.082415	0.031358	-0.110688	-0.327592	-0.324541	-0.038766	0.026858	-0.020123	-0.237591	-0.010151	-0.224938	0.086161	-0.300375	0.013203	-0.032926	-0.01515	0.112764	-0.017424	0.037827	-0.038247	0.013824	-0.088464	0.02246	0.015581	-0.007386	-0.07136	-0.082047	0.019631	-0.026491	-0.081001	-0.066453	-0.064721	-0.013432	-0.203737	-0.075595	-0.057504	0.016962	0.009319
1	22700001	22800000	-0.091558	-0.021289	-0.001424	0.04366	0.158798	0.049648	0.006122	0.113255	-0.367126	0.082415	0.031358	-0.110688	0.543555	-0.324541	-0.038766	0.026858	-0.020123	-0.237591	-0.010151	-0.224938	0.086161	-0.300375	0.013203	-0.032926	-0.01515	0.112764	-0.017424	0.037827	-0.038247	0.013824	-0.088464	0.02246	0.015581	-0.007386	-0.07136	-0.082047	0.019631	-0.026491	-0.081001	-0.066453	-0.064721	-0.013432	-0.203737	-0.075595	-0.057504	0.016962	0.009319
1	22800001	22900000	-0.091558	-0.021289	-0.001424	0.04366	0.158798	0.049648	0.006122	0.113255	-0.367126	0.082415	0.031358	-0.110688	0.543555	-0.324541	-0.038766	0.026858	-0.020123	-0.237591	-0.010151	-0.224938	0.086161	-0.300375	0.013203	-0.032926	-0.01515	0.112764	-0.017424	0.037827	-0.038247	0.013824	-0.088464	0.02246	0.015581	-0.007386	-0.07136	-0.082047	0.019631	-0.026491	-0.081001	-0.066453	-0.064721	-0.013432	-0.203737	-0.075595	-0.057504	0.016962	0.009319
1	22900001	23000000	-0.091558	-0.021289	-0.001424	0.04366	0.158798	0.049648	0.006122	0.113255	-0.367126	0.082415	0.031358	-0.110688	0.543555	-0.324541	-0.038766	0.026858	-0.020123	-0.237591	-0.010151	-0.224938	0.086161	-0.300375	0.013203	-0.032926	-0.01515	0.112764	-0.017424	0.037827	-0.038247	0.013824	-0.088464	0.02246	0.015581	-0.007386	-0.07136	-0.082047	0.019631	-0.026491	-0.081001	-0.066453	-0.064721	-0.013432	-0.203737	-0.075595	-0.057504	0.016962	0.009319
1	23000001	23100000	-0.091558	-0.021289	-0.001424	0.04366	0.158798	0.049648	0.006122	0.113255	-0.367126	0.082415	0.031358	-0.110688	0.543555	-0.324541	-0.038766	0.026858	-0.020123	-0.237591	-0.010151	-0.224938	0.086161	-0.300375	0.013203	-0.032926	-0.01515	0.112764	-0.017424	0.037827	-0.038247	0.013824	-0.088464	0.02246	0.015581	-0.007386	-0.07136	-0.082047	0.019631	-0.026491	-0.081001	-0.066453	-0.064721	-0.013432	-0.203737	-0.075595	-0.057504	0.016962	0.009319
1	23100001	23200000	-0.091558	-0.021289	-0.001424	0.04366	0.158798	0.049648	0.006122	0.113255	-0.367126	0.082415	0.031358	-0.110688	0.543555	-0.324541	-0.038766	0.026858	-0.020123	-0.237591	-0.010151	-0.224938	0.086161	-0.300375	0.013203	-0.032926	-0.01515	0.112764	-0.017424	0.037827	-0.038247	0.013824	-0.088464	0.02246	0.015581	-0.007386	-0.07136	-0.082047	0.019631	-0.026491	-0.081001	-0.066453	-0.064721	-0.013432	-0.203737	-0.075595	-0.057504	0.016962	0.009319
1	23200001	23300000	-0.091558	-0.021289	-0.001424	0.04366	0.158798	0.049648	0.006122	0.113255	-0.367126	0.082415	0.031358	-0.110688	0.543555	-0.324541	-0.038766	0.026858	-0.020123	-0.237591	-0.010151	-0.224938	0.086161	-0.300375	0.013203	-0.032926	-0.01515	0.112764	-0.017424	0.037827	-0.038247	0.013824	-0.088464	0.02246	0.015581	-0.007386	-0.07136	-0.082047	0.019631	-0.026491	-0.081001	-0.066453	-0.064721	-0.013432	-0.203737	-0.075595	-0.057504	0.016962	0.009319
1	23400001	23500000	-0.091558	-0.021289	-0.001424	0.04366	0.158798	0.049648	0.006122	0.113255	-0.367126	0.082415	0.031358	-0.110688	0.543555	-0.324541	-0.038766	0.026858	-0.020123	-0.237591	-0.010151	-0.224938	0.086161	-0.300375	0.013203	-0.032926	-0.01515	0.112764	-0.017424	0.037827	-0.038247	0.013824	-0.088464	0.02246	0.015581	-0.007386	-0.07136	-0.082047	0.019631	-0.026491	-0.081001	-0.066453	-0.064721	-0.013432	-0.203737	-0.075595	-0.057504	0.016962	0.009319
1	23700001	23800000	-0.091558	-0.021289	-0.001424	0.04366	0.158798	0.049648	0.006122	0.113255	-0.367126	0.082415	0.031358	-0.110688	0.543555	-0.324541	-0.038766	0.026858	-0.020123	-0.237591	-0.010151	-0.224938	0.086161	-0.300375	0.013203	-0.032926	-0.01515	0.112764	-0.017424	0.037827	-0.038247	0.013824	-0.088464	0.02246	0.015581	-0.007386	-0.07136	-0.082047	0.019631	-0.026491	-0.081001	-0.066453	-0.064721	-0.013432	-0.203737	-0.075595	-0.057504	0.016962	0.009319
1	23900001	24000000	-0.091558	-0.021289	-0.001424	0.04366	0.158798	0.049648	0.006122	0.113255	-0.367126	0.082415	0.031358	-0.110688	0.543555	-0.324541	-0.038766	0.026858	-0.020123	-0.237591	-0.010151	-0.224938	0.086161	-0.300375	0.013203	-0.032926	-0.01515	0.112764	-0.017424	0.037827	-0.038247	0.013824	-0.088464	0.02246	0.015581	-0.007386	-0.07136	-0.082047	0.019631	-0.026491	-0.081001	-0.066453	-0.064721	-0.013432	-0.203737	-0.075595	-0.057504	0.016962	0.009319
1	24000001	24100000	-0.091558	-0.021289	-0.001424	0.04366	0.158798	0.049648	0.006122	0.113255	-0.367126	0.082415	0.031358	-0.110688	0.543555	-0.324541	-0.038766	0.026858	-0.020123	-0.237591	-0.010151	-0.224938	0.086161	-0.300375	0.013203	-0.032926	-0.01515	0.112764	-0.017424	0.037827	-0.038247	0.013824	-0.088464	0.02246	0.015581	-0.007386	-0.07136	-0.082047	0.019631	-0.026491	-0.081001	-0.066453	-0.064721	-0.013432	-0.203737	-0.075595	-0.057504	0.016962	0.009319
1	24100001	24200000	-0.091558	-0.021289	-0.001424	0.04366	0.158798	0.049648	0.006122	0.113255	-0.367126	0.082415	0.031358	-0.110688	0.543555	-0.324541	-0.038766	0.026858	-0.020123	-0.237591	-0.010151	-0.224938	0.086161	-0.300375	0.013203	-0.032926	-0.01515	0.112764	-0.017424	0.037827	-0.038247	0.013824	-0.088464	0.02246	0.015581	-0.007386	-0.07136	-0.082047	0.019631	-0.026491	-0.081001	-0.066453	-0.064721	-0.013432	-0.203737	-0.075595	-0.057504	0.016962	0.009319
1	24400001	24500000	-0.091558	-0.021289	-0.001424	0.04366	0.158798	0.049648	0.006122	0.113255	-0.367126	0.082415	0.031358	-0.110688	0.543555	-0.324541	-0.038766	0.026858	-0.020123	-0.237591	-0.010151	-0.224938	0.086161	-0.300375	0.013203	-0.032926	-0.01515	0.112764	-0.017424	0.037827	-0.038247	0.013824	-0.088464	0.02246	0.015581	-0.007386	-0.07136	-0.082047	0.019631	-0.026491	-0.081001	-0.066453	-0.064721	-0.013432	-0.203737	-0.075595	-0.057504	0.016962	0.009319
1	24500001	24600000	-0.091558	-0.021289	-0.001424	0.04366	0.158798	0.049648	0.006122	0.113255	-0.367126	0.082415	0.031358	-0.110688	0.543555	-0.324541	-0.038766	0.026858	-0.020123	-0.237591	-0.010151	-0.224938	0.086161	-0.300375	0.013203	-0.032926	-0.01515	0.112764	-0.017424	0.037827	-0.038247	0.013824	-0.088464	0.02246	0.015581	-0.007386	-0.07136	-0.082047	0.019631	-0.026491	-0.081001	-0.066453	-0.064721	-0.013432	-0.203737	-0.075595	-0.057504	0.016962	0.009319
1	24600001	24700000	-0.091558	-0.021289	-0.001424	0.04366	0.158798	0.049648	0.006122	0.113255	-0.367126	0.082415	0.031358	-0.110688	0.543555	-0.324541	-0.038766	0.026858	-0.020123	-0.237591	-0.010151	-0.224938	0.086161	-0.300375	0.013203	-0.032926	-0.01515	0.112764	-0.017424	0.037827	-0.038247	0.013824	-0.088464	0.02246	0.015581	-0.007386	-0.07136	-0.082047	0.019631	-0.026491	-0.081001	-0.066453	-0.064721	-0.013432	-0.203737	-0.075595	-0.057504	0.016962	0.009319
1	24700001	24800000	-0.091558	-0.021289	-0.001424	0.04366	0.158798	0.049648	0.006122	0.113255	-0.367126	0.082415	0.031358	-0.110688	0.543555	-0.324541	-0.038766	0.026858	-0.020123	-0.237591	-0.010151	-0.224938	0.086161	-0.300375	0.013203	-0.032926	-0.01515	0.112764	-0.017424	0.037827	-0.038247	0.013824	-0.088464	0.02246	0.015581	-0.007386	-0.07136	-0.082047	0.019631	-0.026491	-0.081001	-0.066453	-0.064721	-0.013432	-0.203737	-0.075595	-0.057504	0.016962	0.009319
1	24800001	24900000	-0.091558	-0.021289	-0.001424	0.04366	0.158798	0.049648	0.006122	0.113255	-0.367126	0.082415	0.031358	-0.110688	0.543555	-0.324541	-0.038766	0.026858	-0.020123	-0.237591	-0.010151	-0.224938	0.086161	-0.300375	0.013203	-0.032926	-0.01515	0.112764	-0.017424	0.037827	-0.038247	0.013824	-0.088464	0.02246	0.015581	-0.007386	-0.07136	-0.082047	0.019631	-0.026491	-0.081001	-0.066453	-0.064721	-0.013432	-0.203737	-0.075595	-0.057504	0.016962	0.009319
1	25000001	25100000	-0.091558	-0.021289	-0.001424	0.04366	0.158798	0.049648	0.006122	0.113255	-0.367126	0.082415	0.031358	-0.110688	0.543555	-0.324541	-0.038766	0.026858	-0.020123	-0.237591	-0.010151	-0.224938	0.086161	-0.300375	0.013203	-0.032926	-0.01515	0.112764	-0.017424	0.037827	-0.038247	0.013824	-0.088464	0.02246	0.015581	-0.007386	-0.07136	-0.082047	0.019631	-0.026491	-0.081001	-0.066453	-0.064721	-0.013432	-0.203737	-0.075595	-0.057504	0.016962	0.009319
1	25100001	25200000	-0.091558	-0.021289	-0.001424	0.04366	0.158798	0.049648	0.006122	0.113255	-0.367126	0.082415	0.031358	-0.110688	0.543555	-0.324541	-0.038766	0.026858	-0.020123	-0.237591	-0.010151	-0.224938	0.086161	-0.300375	0.013203	-0.032926	-0.01515	0.112764	-0.017424	0.037827	-0.038247	0.013824	-0.088464	0.02246	0.015581	-0.007386	-0.07136	-0.082047	0.019631	-0.026491	-0.081001	-0.066453	-0.064721	-0.013432	-0.203737	-0.075595	-0.057504	0.016962	0.009319
1	25200001	25300000	-0.091558	-0.021289	-0.001424	0.04366	0.158798	0.049648	0.006122	0.113255	-0.367126	0.082415	0.031358	-0.110688	0.543555	-0.324541	-0.038766	0.026858	-0.020123	-0.237591	-0.010151	-0.224938	0.086161	-0.300375	0.013203	-0.032926	-0.01515	0.112764	-0.017424	0.037827	-0.038247	0.013824	-0.088464	0.02246	0.015581	-0.007386	-0.07136	-0.082047	0.019631	-0.026491	-0.081001	-0.066453	-0.064721	-0.013432	-0.203737	-0.075595	-0.057504	0.016962	0.009319
1	25300001	25400000	-0.091558	-0.021289	-0.001424	0.04366	0.158798	0.049648	0.006122	0.113255	-0.367126	0.082415	0.031358	-0.110688	0.543555	-0.324541	-0.038766	0.026858	-0.020123	-0.237591	-0.010151	-0.224938	0.086161	-0.300375	0.013203	-0.032926	-0.01515	0.112764	-0.017424	0.037827	-0.038247	0.013824	-0.088464	0.02246	0.015581	-0.007386	-0.07136	-0.082047	0.019631	-0.026491	-0.081001	-0.066453	-0.064721	-0.013432	-0.203737	-0.075595	-0.057504	0.016962	0.009319
1	25400001	25500000	-0.091558	-0.021289	-0.001424	0.04366	0.158798	0.049648	0.006122	0.113255	-0.367126	0.082415	0.031358	-0.110688	0.543555	-0.324541	-0.038766	0.026858	-0.020123	-0.237591	-0.010151	-0.224938	0.086161	-0.300375	0.013203	-0.032926	-0.01515	0.112764	-0.017424	0.037827	-0.038247	0.013824	-0.088464	0.02246	0.015581	-0.007386	-0.07136	-0.082047	0.019631	-0.026491	-0.081001	-0.066453	-0.064721	-0.013432	-0.203737	-0.075595	-0.057504	0.016962	0.009319
1	25800001	25900000	-0.091558	-0.021289	-0.001424	0.04366	0.158798	0.049648	0.006122	0.113255	-0.367126	0.082415	0.031358	-0.110688	0.543555	-0.324541	-0.038766	0.026858	-0.020123	-0.237591	-0.010151	-0.224938	0.086161	-0.300375	0.013203	-0.032926	-0.01515	0.112764	-0.017424	0.037827	-0.038247	0.013824	-0.088464	0.02246	0.015581	-0.007386	-0.07136	-0.082047	0.019631	-0.026491	-0.081001	-0.066453	-0.064721	-0.013432	-0.203737	-0.075595	-0.057504	0.016962	0.009319
1	25900001	26000000	-0.091558	-0.021289	-0.001424	0.04366	0.158798	0.049648	0.006122	0.113255	-0.367126	0.082415	0.031358	-0.110688	0.543555	-0.324541	-0.038766	0.026858	-0.020123	-0.237591	-0.010151	-0.224938	0.086161	-0.300375	0.013203	-0.032926	-0.01515	0.112764	-0.017424	0.037827	-0.038247	0.013824	-0.088464	0.02246	0.015581	-0.007386	-0.07136	-0.082047	0.019631	-0.026491	-0.081001	-0.066453	-0.064721	-0.013432	-0.203737	-0.075595	-0.057504	0.016962	0.009319
1	26000001	26100000	-0.091558	-0.021289	-0.001424	0.04366	0.158798	0.049648	0.006122	0.113255	-0.367126	0.082415	0.031358	-0.110688	0.543555	-0.324541	-0.038766	0.026858	-0.020123	-0.237591	-0.010151	-0.224938	0.086161	-0.300375	0.013203	-0.032926	-0.01515	0.112764	-0.017424	0.037827	-0.038247	0.013824	-0.088464	0.02246	0.015581	-0.007386	-0.07136	-0.082047	0.019631	-0.026491	-0.081001	-0.066453	-0.064721	-0.013432	-0.203737	-0.075595	-0.057504	0.016962	0.009319
1	26100001	26200000	-0.091558	-0.021289	-0.001424	0.04366	0.158798	0.049648	0.006122	0.113255	-0.367126	0.082415	0.031358	-0.110688	0.543555	-0.324541	-0.038766	0.026858	-0.020123	-0.237591	-0.010151	-0.224938	0.086161	-0.300375	0.013203	-0.032926	-0.01515	0.112764	-0.017424	0.037827	-0.038247	0.013824	-0.088464	0.02246	0.015581	-0.007386	-0.07136	-0.082047	0.019631	-0.026491	-0.081001	-0.066453	-0.064721	-0.013432	-0.203737	-0.075595	-0.057504	0.016962	0.009319
1	26200001	26300000	-0.091558	-0.021289	-0.001424	0.04366	0.158798	0.049648	0.006122	0.113255	-0.367126	0.082415	0.031358	-0.110688	0.543555	-0.324541	-0.038766	0.026858	-0.020123	-0.237591	-0.010151	-0.224938	0.086161	-0.300375	0.013203	-0.032926	-0.01515	0.112764	-0.017424	0.037827	-0.038247	0.013824	-0.088464	0.02246	0.015581	-0.007386	-0.07136	-0.082047	0.019631	-0.026491	-0.081001	-0.066453	-0.064721	-0.013432	-0.203737	-0.075595	-0.057504	0.016962	0.009319
1	26300001	26400000	-0.091558	-0.021289	-0.001424	0.04366	0.158798	0.049648	0.006122	0.113255	-0.367126	0.082415	0.031358	-0.110688	0.543555	-0.324541	-0.038766	0.026858	-0.020123	-0.237591	-0.010151	-0.224938	0.086161	-0.300375	0.013203	-0.032926	-0.01515	0.112764	-0.017424	0.037827	-0.038247	0.013824	-0.088464	0.02246	0.015581	-0.007386	-0.07136	-0.082047	0.019631	-0.026491	-0.081001	-0.066453	-0.064721	-0.013432	-0.203737	-0.075595	-0.057504	0.016962	0.009319
1	26600001	26700000	-0.091558	-0.021289	-0.001424	0.04366	0.158798	0.049648	0.006122	0.113255	-0.367126	0.082415	0.031358	-0.110688	0.543555	-0.324541	-0.038766	0.026858	-0.020123	-0.237591	-0.010151	-0.224938	0.086161	-0.300375	0.013203	-0.032926	-0.01515	0.112764	-0.017424	0.037827	-0.038247	0.013824	-0.088464	0.02246	0.015581	-0.007386	-0.07136	-0.082047	0.019631	-0.026491	-0.081001	-0.066453	-0.064721	-0.013432	-0.203737	-0.075595	-0.057504	0.016962	0.009319
1	26700001	26800000	-0.091558	-0.021289	-0.001424	0.04366	0.158798	0.049648	0.006122	0.113255	-0.367126	0.082415	0.031358	-0.110688	0.543555	-0.324541	-0.038766	0.026858	-0.020123	-0.237591	-0.010151	-0.224938	0.086161	-0.300375	0.013203	-0.032926	-0.01515	0.112764	-0.017424	0.037827	-0.038247	0.013824	-0.088464	0.02246	0.015581	-0.007386	-0.07136	-0.082047	0.019631	-0.026491	-0.081001	-0.066453	-0.064721	-0.013432	-0.203737	-0.075595	-0.057504	0.016962	0.009319
1	27000001	27100000	-0.091558	-0.021289	-0.001424	0.04366	0.158798	0.049648	0.006122	0.113255	-0.367126	0.082415	0.031358	-0.110688	0.543555	-0.324541	-0.038766	0.026858	-0.020123	-0.237591	-0.010151	-0.224938	0.086161	-0.300375	0.013203	-0.032926	-0.01515	0.112764	-0.017424	0.037827	-0.038247	0.013824	-0.088464	0.02246	0.015581	-0.007386	-0.07136	-0.082047	0.019631	-0.026491	-0.081001	-0.066453	-0.064721	-0.013432	-0.203737	-0.075595	-0.057504	0.016962	0.009319
1	27400001	27500000	-0.091558	-0.021289	-0.001424	0.04366	0.158798	0.049648	0.006122	0.113255	-0.367126	0.082415	0.031358	-0.110688	0.543555	-0.324541	-0.038766	0.026858	-0.020123	-0.237591	-0.010151	-0.224938	0.086161	-0.300375	0.013203	-0.032926	-0.01515	0.112764	-0.017424	0.037827	-0.038247	0.013824	-0.088464	0.02246	0.015581	-0.007386	-0.07136	-0.082047	0.019631	-0.026491	-0.081001	-0.066453	-0.064721	-0.013432	-0.203737	-0.075595	-0.057504	0.016962	0.009319
1	27500001	27600000	-0.091558	-0.021289	-0.001424	0.04366	0.158798	0.049648	0.006122	0.113255	-0.367126	0.082415	0.031358	-0.110688	0.543555	-0.324541	-0.038766	0.026858	-0.020123	-0.237591	-0.010151	-0.224938	0.086161	-0.300375	0.013203	-0.032926	-0.01515	0.112764	-0.017424	0.037827	-0.038247	0.013824	-0.088464	0.02246	0.015581	-0.007386	-0.07136	-0.082047	0.019631	-0.026491	-0.081001	-0.066453	-0.064721	-0.013432	-0.203737	-0.075595	-0.057504	0.016962	0.009319
1	27600001	27700000	-0.091558	-0.021289	-0.001424	0.04366	0.158798	0.049648	0.006122	0.113255	-0.367126	0.082415	0.031358	-0.110688	0.543555	-0.324541	-0.038766	0.026858	-0.020123	-0.237591	-0.010151	-0.224938	0.086161	-0.300375	0.013203	-0.032926	-0.01515	0.112764	-0.017424	0.037827	-0.038247	0.013824	-0.088464	0.02246	0.015581	-0.007386	-0.07136	-0.082047	0.019631	-0.026491	-0.081001	-0.066453	-0.064721	-0.013432	-0.203737	-0.075595	-0.057504	0.016962	0.009319
1	27800001	27900000	-0.091558	-0.021289	-0.001424	0.04366	0.158798	0.049648	0.006122	0.113255	-0.367126	0.082415	0.031358	-0.110688	0.543555	-0.324541	-0.038766	0.026858	-0.020123	-0.237591	-0.010151	-0.224938	0.086161	-0.300375	0.013203	-0.032926	-0.01515	0.112764	-0.017424	0.037827	-0.038247	0.013824	-0.088464	0.02246	0.015581	-0.007386	-0.07136	-0.082047	0.019631	-0.026491	-0.081001	-0.066453	-0.064721	-0.013432	-0.203737	-0.075595	-0.057504	0.016962	0.009319
1	27900001	28000000	-0.091558	-0.021289	-0.001424	0.04366	0.158798	0.049648	0.006122	0.113255	-0.367126	0.082415	0.031358	-0.110688	0.543555	-0.324541	-0.038766	0.026858	-0.020123	-0.237591	-0.010151	-0.224938	0.086161	-0.300375	0.013203	-0.032926	-0.01515	0.112764	-0.017424	0.037827	-0.038247	0.013824	-0.088464	0.02246	0.015581	-0.007386	-0.07136	-0.082047	0.019631	-0.026491	-0.081001	-0.066453	-0.064721	-0.013432	-0.203737	-0.075595	-0.057504	0.016962	0.009319
1	28000001	28100000	-0.091558	-0.021289	-0.001424	0.04366	0.158798	0.049648	0.006122	0.113255	-0.367126	0.082415	0.031358	-0.110688	0.543555	-0.324541	-0.038766	0.026858	-0.020123	-0.237591	-0.010151	-0.224938	0.086161	-0.300375	0.013203	-0.032926	-0.01515	0.112764	-0.017424	0.037827	-0.038247	0.013824	-0.088464	0.02246	0.015581	-0.007386	-0.07136	-0.082047	0.019631	-0.026491	-0.081001	-0.066453	-0.064721	-0.013432	-0.203737	-0.075595	-0.057504	0.016962	0.009319
1	28400001	28500000	-0.091558	-0.021289	-0.001424	0.04366	0.158798	0.049648	0.006122	0.113255	-0.367126	0.082415	0.031358	-0.110688	0.543555	-0.324541	-0.038766	0.026858	-0.020123	-0.237591	-0.010151	-0.224938	0.086161	-0.300375	0.013203	-0.032926	-0.01515	0.112764	-0.017424	0.037827	-0.038247	0.013824	-0.088464	0.02246	0.015581	-0.007386	-0.07136	-0.082047	0.019631	-0.026491	-0.081001	-0.066453	-0.064721	-0.013432	-0.203737	-0.075595	-0.057504	0.016962	0.009319
1	28600001	28700000	-0.091558	-0.021289	-0.001424	0.04366	0.158798	0.049648	0.006122	0.113255	-0.367126	0.082415	0.031358	-0.110688	0.543555	-0.324541	-0.038766	0.026858	-0.020123	-0.237591	-0.010151	-0.224938	0.086161	-0.300375	0.013203	-0.032926	-0.01515	0.112764	-0.017424	0.037827	-0.038247	0.013824	-0.088464	0.02246	0.015581	-0.007386	-0.07136	-0.082047	0.019631	-0.026491	-0.081001	-0.066453	-0.064721	-0.013432	-0.203737	-0.075595	-0.057504	0.016962	0.009319
1	28700001	28800000	-0.091558	-0.021289	-0.001424	0.04366	0.158798	0.049648	0.006122	0.113255	-0.367126	0.082415	0.031358	-0.110688	0.543555	-0.324541	-0.038766	0.026858	-0.020123	-0.237591	-0.010151	-0.224938	0.086161	-0.300375	0.013203	-0.032926	-0.01515	0.112764	-0.017424	0.037827	-0.038247	0.013824	-0.088464	0.02246	0.015581	-0.007386	-0.07136	-0.082047	0.019631	-0.026491	-0.081001	-0.066453	-0.064721	-0.013432	-0.203737	-0.075595	-0.057504	0.016962	0.009319
1	29100001	29200000	-0.091558	-0.021289	-0.001424	0.04366	0.158798	0.049648	0.006122	0.113255	-0.367126	0.082415	0.031358	-0.110688	0.543555	-0.324541	-0.038766	0.026858	-0.020123	-0.237591	-0.010151	-0.224938	0.086161	-0.300375	0.013203	-0.032926	-0.01515	0.112764	-0.017424	0.037827	-0.038247	0.013824	-0.088464	0.02246	0.015581	-0.007386	-0.07136	-0.082047	0.019631	-0.026491	-0.081001	-0.066453	-0.064721	-0.013432	-0.203737	-0.075595	-0.057504	0.016962	0.009319
1	29300001	29400000	-0.091558	-0.021289	-0.001424	0.04366	0.158798	0.049648	0.006122	0.113255	-0.367126	0.082415	0.031358	-0.110688	0.543555	-0.324541	-0.038766	0.026858	-0.020123	-0.237591	-0.010151	-0.224938	0.086161	-0.300375	0.013203	-0.032926	-0.01515	0.112764	-0.017424	0.037827	-0.038247	0.013824	-0.088464	0.02246	0.015581	-0.007386	-0.07136	-0.082047	0.019631	-0.026491	-0.081001	-0.066453	-0.064721	-0.013432	-0.203737	-0.075595	-0.057504	0.016962	0.009319
1	29500001	29600000	-0.091558	-0.021289	-0.001424	0.04366	0.158798	0.049648	0.006122	0.113255	-0.367126	0.082415	0.031358	-0.110688	0.543555	-0.324541	-0.038766	0.026858	-0.020123	-0.237591	-0.010151	-0.224938	0.086161	-0.300375	0.013203	-0.032926	-0.01515	0.112764	-0.017424	0.037827	-0.038247	0.013824	-0.088464	0.02246	0.015581	-0.007386	-0.07136	-0.082047	0.019631	-0.026491	-0.081001	-0.066453	-0.064721	-0.013432	-0.203737	-0.075595	-0.057504	0.016962	0.009319
1	29600001	29700000	-0.091558	-0.021289	-0.001424	0.04366	0.158798	0.049648	0.006122	0.113255	-0.367126	0.082415	0.031358	-0.110688	0.543555	-0.324541	-0.038766	0.026858	-0.020123	-0.237591	-0.010151	-0.224938	0.086161	-0.300375	0.013203	-0.032926	-0.01515	0.112764	-0.017424	0.037827	-0.038247	0.013824	-0.088464	0.02246	0.015581	-0.007386	-0.07136	-0.082047	0.019631	-0.026491	-0.081001	-0.066453	-0.064721	-0.013432	-0.203737	-0.075595	-0.057504	0.016962	0.009319
1	29700001	29800000	-0.091558	-0.021289	-0.001424	0.04366	0.158798	0.049648	0.006122	0.113255	-0.367126	0.082415	0.031358	-0.110688	0.543555	-0.324541	-0.038766	0.026858	-0.020123	-0.237591	-0.010151	-0.224938	0.086161	-0.300375	0.013203	-0.032926	-0.01515	0.112764	-0.017424	0.037827	-0.038247	0.013824	-0.088464	0.02246	0.015581	-0.007386	-0.07136	-0.082047	0.019631	-0.026491	-0.081001	-0.066453	-0.064721	-0.013432	-0.203737	-0.075595	-0.057504	0.016962	0.009319
1	29800001	29900000	-0.091558	-0.021289	-0.001424	0.04366	0.158798	0.049648	0.006122	0.113255	-0.367126	0.082415	0.031358	-0.110688	0.543555	-0.324541	-0.038766	0.026858	-0.020123	-0.237591	-0.010151	-0.224938	0.086161	-0.300375	0.013203	-0.032926	-0.01515	0.112764	-0.017424	0.037827	-0.038247	0.013824	-0.088464	0.02246	0.015581	-0.007386	-0.07136	-0.082047	0.019631	-0.026491	-0.081001	-0.066453	-0.064721	-0.013432	-0.203737	-0.075595	-0.057504	0.016962	0.009319
1	30100001	30200000	-0.091558	-0.021289	-0.001424	0.04366	0.158798	0.049648	0.006122	0.113255	-0.367126	0.082415	0.031358	-0.110688	0.543555	-0.324541	-0.038766	0.026858	-0.020123	-0.237591	-0.010151	-0.224938	0.086161	-0.300375	0.013203	-0.032926	-0.01515	0.112764	-0.017424	0.037827	-0.038247	0.013824	-0.088464	0.02246	0.015581	-0.007386	-0.07136	-0.082047	0.019631	-0.026491	-0.081001	-0.066453	-0.064721	-0.013432	-0.203737	-0.075595	-0.057504	0.016962	0.009319
1	30200001	30300000	-0.091558	-0.021289	-0.001424	0.04366	0.158798	0.049648	0.006122	0.113255	-0.367126	0.082415	0.031358	-0.110688	0.543555	-0.324541	-0.038766	0.026858	-0.020123	-0.237591	-0.010151	-0.224938	0.086161	-0.300375	0.013203	-0.032926	-0.01515	0.112764	-0.017424	0.037827	-0.038247	0.013824	-0.088464	0.02246	0.015581	-0.007386	-0.07136	-0.082047	0.019631	-0.026491	-0.081001	-0.066453	-0.064721	-0.013432	-0.203737	-0.075595	-0.057504	0.016962	0.009319
1	30300001	30400000	-0.091558	-0.021289	-0.001424	0.04366	0.158798	0.049648	0.006122	0.113255	-0.367126	0.082415	0.031358	-0.110688	0.543555	-0.324541	-0.038766	0.026858	-0.020123	-0.237591	-0.010151	-0.224938	0.086161	-0.300375	0.013203	-0.032926	-0.01515	0.112764	-0.017424	0.037827	-0.038247	0.013824	-0.088464	0.02246	0.015581	-0.007386	-0.07136	-0.082047	0.019631	-0.026491	-0.081001	-0.066453	-0.064721	-0.013432	-0.203737	-0.075595	-0.057504	0.016962	0.009319
1	30400001	30500000	-0.091558	-0.021289	-0.001424	0.04366	0.158798	0.049648	0.006122	0.113255	-0.367126	0.082415	0.031358	-0.110688	0.543555	-0.324541	-0.038766	0.026858	-0.020123	-0.237591	-0.010151	-0.224938	0.086161	-0.300375	0.013203	-0.032926	-0.01515	0.112764	-0.017424	0.037827	-0.038247	0.013824	-0.088464	0.02246	0.015581	-0.007386	-0.07136	-0.082047	0.019631	-0.026491	-0.081001	-0.066453	-0.064721	-0.013432	-0.203737	-0.075595	-0.057504	0.016962	0.009319
1	30500001	30600000	-0.091558	-0.021289	-0.001424	0.04366	0.158798	0.049648	0.006122	0.113255	-0.367126	0.082415	0.031358	-0.110688	0.543555	-0.324541	-0.038766	0.026858	-0.020123	-0.237591	-0.010151	-0.224938	0.086161	-0.300375	0.013203	-0.032926	-0.01515	0.112764	-0.017424	0.037827	-0.038247	0.013824	-0.088464	0.02246	0.015581	-0.007386	-0.07136	-0.082047	0.019631	-0.026491	-0.081001	-0.066453	-0.064721	-0.013432	-0.203737	-0.075595	-0.057504	0.016962	0.009319
1	30600001	30700000	-0.091558	-0.021289	-0.001424	0.04366	0.158798	0.049648	0.006122	0.113255	-0.367126	0.082415	0.031358	-0.110688	0.543555	-0.324541	-0.038766	0.026858	-0.020123	-0.237591	-0.010151	-0.224938	0.086161	-0.300375	0.013203	-0.032926	-0.01515	0.112764	-0.017424	0.037827	-0.038247	0.013824	-0.088464	0.02246	0.015581	-0.007386	-0.07136	-0.082047	0.019631	-0.026491	-0.081001	-0.066453	-0.064721	-0.013432	-0.203737	-0.075595	-0.057504	0.016962	0.009319
1	30700001	30800000	-0.091558	-0.021289	-0.001424	0.04366	0.158798	0.049648	0.006122	0.113255	-0.367126	0.082415	0.031358	-0.110688	0.543555	-0.324541	-0.038766	0.026858	-0.020123	-0.237591	-0.010151	-0.224938	0.086161	-0.300375	0.013203	-0.032926	-0.01515	0.112764	-0.017424	0.037827	-0.038247	0.013824	-0.088464	0.02246	0.015581	-0.007386	-0.07136	-0.082047	0.019631	-0.026491	-0.081001	-0.066453	-0.064721	-0.013432	-0.203737	-0.075595	-0.057504	0.016962	0.009319
1	30800001	30900000	-0.091558	-0.021289	-0.001424	0.04366	0.158798	0.049648	0.006122	0.113255	-0.367126	0.082415	0.031358	-0.110688	0.543555	-0.324541	-0.038766	0.026858	-0.020123	-0.237591	-0.010151	-0.224938	0.086161	-0.300375	0.013203	-0.032926	-0.01515	0.112764	-0.017424	0.037827	-0.038247	0.013824	-0.088464	0.02246	0.015581	-0.007386	-0.07136	-0.082047	0.019631	-0.026491	-0.081001	-0.066453	-0.064721	-0.013432	-0.203737	-0.075595	-0.057504	0.016962	0.009319
1	30900001	31000000	-0.091558	-0.021289	-0.001424	0.04366	0.158798	0.049648	0.006122	0.113255	-0.367126	0.082415	0.031358	-0.110688	0.543555	-0.324541	-0.038766	0.026858	-0.020123	-0.237591	-0.010151	-0.224938	0.086161	-0.300375	0.013203	-0.032926	-0.01515	0.112764	-0.017424	0.037827	-0.038247	0.013824	-0.088464	0.02246	0.015581	-0.007386	-0.07136	-0.082047	0.019631	-0.026491	-0.081001	-0.066453	-0.064721	-0.013432	-0.203737	-0.075595	-0.057504	0.016962	0.009319
1	31000001	31100000	-0.091558	-0.021289	-0.001424	0.04366	0.158798	0.049648	0.006122	0.113255	-0.367126	0.082415	0.031358	-0.110688	0.543555	-0.324541	-0.038766	0.026858	-0.020123	-0.237591	-0.010151	-0.224938	0.086161	-0.300375	0.013203	-0.032926	-0.01515	0.112764	-0.017424	0.037827	-0.038247	0.013824	-0.088464	0.02246	0.015581	-0.007386	-0.07136	-0.082047	0.019631	-0.026491	-0.081001	-0.066453	-0.064721	-0.013432	-0.203737	-0.075595	-0.057504	0.016962	0.009319
1	31100001	31200000	-0.091558	-0.021289	-0.001424	0.04366	0.158798	0.049648	0.006122	0.113255	-0.367126	0.082415	0.031358	-0.110688	0.543555	-0.324541	-0.038766	0.026858	-0.020123	-0.237591	-0.010151	-0.224938	0.086161	-0.300375	0.013203	-0.032926	-0.01515	0.112764	-0.017424	0.037827	-0.038247	0.013824	-0.088464	0.02246	0.015581	-0.007386	-0.07136	-0.082047	0.019631	-0.026491	-0.081001	-0.066453	-0.064721	-0.013432	-0.203737	-0.075595	-0.057504	0.016962	0.009319
1	31200001	31300000	-0.091558	-0.021289	-0.001424	0.04366	0.158798	0.049648	0.006122	0.113255	-0.367126	0.082415	0.031358	-0.110688	0.543555	-0.324541	-0.038766	0.026858	-0.020123	-0.237591	-0.010151	-0.224938	0.086161	-0.300375	0.013203	-0.032926	-0.01515	0.112764	-0.017424	0.037827	-0.038247	0.013824	-0.088464	0.02246	0.015581	-0.007386	-0.07136	-0.082047	0.019631	-0.026491	-0.081001	-0.066453	-0.064721	-0.013432	-0.203737	-0.075595	-0.057504	0.016962	0.009319
1	31300001	31400000	-0.091558	-0.021289	-0.001424	0.04366	0.158798	0.049648	0.006122	0.113255	-0.367126	0.082415	0.031358	-0.110688	0.543555	-0.324541	-0.038766	0.026858	-0.020123	-0.237591	-0.010151	-0.224938	0.086161	-0.300375	0.013203	-0.032926	-0.01515	0.112764	-0.017424	0.037827	-0.038247	0.013824	-0.088464	0.02246	0.015581	-0.007386	-0.07136	-0.082047	0.019631	-0.026491	-0.081001	-0.066453	-0.064721	-0.013432	-0.203737	-0.075595	-0.057504	0.016962	0.009319
1	31400001	31500000	-0.091558	-0.021289	-0.001424	0.04366	0.158798	0.049648	0.006122	0.113255	-0.367126	0.082415	0.031358	-0.110688	0.543555	-0.324541	-0.038766	0.026858	-0.020123	-0.237591	-0.010151	-0.224938	0.086161	-0.300375	0.013203	-0.032926	-0.01515	0.112764	-0.017424	0.037827	-0.038247	0.013824	-0.088464	0.02246	0.015581	-0.007386	-0.07136	-0.082047	0.019631	-0.026491	-0.081001	-0.066453	-0.064721	-0.013432	-0.203737	-0.075595	-0.057504	0.016962	0.009319
1	31600001	31700000	-0.091558	-0.021289	-0.001424	0.04366	0.158798	0.049648	0.006122	0.113255	-0.367126	0.082415	0.031358	-0.110688	0.543555	-0.324541	-0.038766	0.026858	-0.020123	-0.237591	-0.010151	-0.224938	0.086161	-0.300375	0.013203	-0.032926	-0.01515	0.112764	-0.017424	0.037827	-0.038247	0.013824	-0.088464	0.02246	0.015581	-0.007386	-0.07136	-0.082047	0.019631	-0.026491	-0.081001	-0.066453	-0.064721	-0.013432	-0.203737	-0.075595	-0.057504	0.016962	0.009319
1	31700001	31800000	-0.091558	-0.021289	-0.001424	0.04366	0.158798	0.049648	0.006122	0.113255	-0.367126	0.082415	0.031358	-0.110688	0.543555	-0.324541	-0.038766	0.026858	-0.020123	-0.237591	-0.010151	-0.224938	0.086161	-0.300375	0.013203	-0.032926	-0.01515	0.112764	-0.017424	0.037827	-0.038247	0.013824	-0.088464	0.02246	0.015581	-0.007386	-0.07136	-0.082047	0.019631	-0.026491	-0.081001	-0.066453	-0.064721	-0.013432	-0.203737	-0.075595	-0.057504	0.016962	0.009319
1	31800001	31900000	-0.091558	-0.021289	-0.001424	0.04366	0.158798	0.049648	0.006122	0.113255	-0.367126	0.082415	0.031358	-0.110688	0.543555	-0.324541	-0.038766	0.026858	-0.020123	-0.237591	-0.010151	-0.224938	0.086161	-0.300375	0.013203	-0.032926	-0.01515	0.112764	-0.017424	0.037827	-0.038247	0.013824	-0.088464	0.02246	0.015581	-0.007386	-0.07136	-0.082047	0.019631	-0.026491	-0.081001	-0.066453	-0.064721	-0.013432	-0.203737	-0.075595	-0.057504	0.016962	0.009319
1	31900001	32000000	-0.091558	-0.021289	-0.001424	0.04366	0.158798	0.049648	0.006122	0.113255	-0.367126	0.082415	0.031358	-0.110688	0.543555	-0.324541	-0.038766	0.026858	-0.020123	-0.237591	-0.010151	-0.224938	0.086161	-0.300375	0.013203	-0.032926	-0.01515	0.112764	-0.017424	0.037827	-0.038247	0.013824	-0.088464	0.02246	0.015581	-0.007386	-0.07136	-0.082047	0.019631	-0.026491	-0.081001	-0.066453	-0.064721	-0.013432	-0.203737	-0.075595	-0.057504	0.016962	0.009319
1	32000001	32100000	-0.091558	-0.021289	-0.001424	0.04366	0.158798	0.049648	0.006122	0.113255	-0.367126	0.082415	0.031358	-0.110688	0.543555	-0.324541	-0.038766	0.026858	-0.020123	-0.237591	-0.010151	-0.224938	0.086161	-0.300375	0.013203	-0.032926	-0.01515	0.112764	-0.017424	0.037827	-0.038247	0.013824	-0.088464	0.02246	0.015581	-0.007386	-0.07136	-0.082047	0.019631	-0.026491	-0.081001	-0.066453	-0.064721	-0.013432	-0.203737	-0.075595	-0.057504	0.016962	0.009319
1	32100001	32200000	-0.091558	-0.021289	-0.001424	0.04366	0.158798	0.049648	0.006122	0.113255	-0.367126	0.082415	0.031358	-0.110688	0.543555	-0.324541	-0.038766	0.026858	-0.020123	-0.237591	-0.010151	-0.224938	0.086161	-0.300375	0.013203	-0.032926	-0.01515	0.112764	-0.017424	0.037827	-0.038247	0.013824	-0.088464	0.02246	0.015581	-0.007386	-0.07136	-0.082047	0.019631	-0.026491	-0.081001	-0.066453	-0.064721	-0.013432	-0.203737	-0.075595	-0.057504	0.016962	0.009319
1	32200001	32300000	-0.091558	-0.021289	-0.001424	0.04366	0.158798	0.049648	0.006122	0.113255	-0.367126	0.082415	0.031358	-0.110688	0.543555	-0.324541	-0.038766	0.026858	-0.020123	-0.237591	-0.010151	-0.224938	0.086161	-0.300375	0.013203	-0.032926	-0.01515	0.112764	-0.017424	0.037827	-0.038247	0.013824	-0.088464	0.02246	0.015581	-0.007386	-0.07136	-0.082047	0.019631	-0.026491	-0.081001	-0.066453	-0.064721	-0.013432	-0.203737	-0.075595	-0.057504	0.016962	0.009319
1	32300001	32400000	-0.091558	-0.021289	-0.001424	0.04366	0.158798	0.049648	0.006122	0.113255	-0.367126	0.082415	0.031358	-0.110688	0.543555	-0.324541	-0.038766	0.026858	-0.020123	-0.237591	-0.010151	-0.224938	0.086161	-0.300375	0.013203	-0.032926	-0.01515	0.112764	-0.017424	0.037827	-0.038247	0.013824	-0.088464	0.02246	0.015581	-0.007386	-0.07136	-0.082047	0.019631	-0.026491	-0.081001	-0.066453	-0.064721	-0.013432	-0.203737	-0.075595	-0.057504	0.016962	0.009319
1	32600001	32700000	-0.091558	-0.021289	-0.001424	0.04366	0.158798	0.049648	0.006122	0.113255	-0.367126	0.082415	0.031358	-0.110688	0.543555	-0.324541	-0.038766	0.026858	-0.020123	-0.237591	-0.010151	-0.224938	0.086161	-0.300375	0.013203	-0.032926	-0.01515	0.112764	-0.017424	0.037827	-0.038247	0.013824	-0.088464	0.02246	0.015581	-0.007386	-0.07136	-0.082047	0.019631	-0.026491	-0.081001	-0.066453	-0.064721	-0.013432	-0.203737	-0.075595	-0.057504	0.016962	0.009319
1	32800001	32900000	-0.091558	-0.021289	-0.001424	0.04366	0.158798	0.049648	0.006122	0.113255	-0.367126	0.082415	0.031358	-0.110688	0.543555	-0.324541	-0.038766	0.026858	-0.020123	-0.237591	-0.010151	-0.224938	0.086161	-0.300375	0.013203	-0.032926	-0.01515	0.112764	-0.017424	0.037827	-0.038247	0.013824	-0.088464	0.02246	0.015581	-0.007386	-0.07136	-0.082047	0.019631	-0.026491	-0.081001	-0.066453	-0.064721	-0.013432	-0.203737	-0.075595	-0.057504	0.016962	0.009319
1	32900001	33000000	-0.091558	-0.021289	-0.001424	0.04366	0.158798	0.049648	0.006122	0.113255	-0.367126	0.082415	0.031358	-0.110688	0.543555	-0.324541	-0.038766	0.026858	-0.020123	-0.237591	-0.010151	-0.224938	0.086161	-0.300375	0.013203	-0.032926	-0.01515	0.112764	-0.017424	0.037827	-0.038247	0.013824	-0.088464	0.02246	0.015581	-0.007386	-0.07136	-0.082047	0.019631	-0.026491	-0.081001	-0.066453	-0.064721	-0.013432	-0.203737	-0.075595	-0.057504	0.016962	0.009319
1	33000001	33100000	-0.091558	-0.021289	-0.001424	0.04366	0.158798	0.049648	0.006122	0.113255	-0.367126	0.082415	0.031358	-0.110688	0.543555	-0.324541	-0.038766	0.026858	-0.020123	-0.237591	-0.010151	-0.224938	0.086161	-0.300375	0.013203	-0.032926	-0.01515	0.112764	-0.017424	0.037827	-0.038247	0.013824	-0.088464	0.02246	0.015581	-0.007386	-0.07136	-0.082047	0.019631	-0.026491	-0.081001	-0.066453	-0.064721	-0.013432	-0.203737	-0.075595	-0.057504	0.016962	0.009319
1	33200001	33300000	-0.091558	-0.021289	-0.001424	0.04366	0.158798	0.049648	0.006122	0.113255	-0.367126	0.082415	0.031358	-0.110688	0.543555	-0.324541	-0.038766	0.026858	-0.020123	-0.237591	-0.010151	-0.224938	0.086161	-0.300375	0.013203	-0.032926	-0.01515	0.112764	-0.017424	0.037827	-0.038247	0.013824	-0.088464	0.02246	0.015581	-0.007386	-0.07136	-0.082047	0.019631	-0.026491	-0.081001	-0.066453	-0.064721	-0.013432	-0.203737	-0.075595	-0.057504	0.016962	0.009319
1	33300001	33400000	-0.091558	-0.021289	-0.001424	0.04366	0.158798	0.049648	0.006122	0.113255	-0.367126	0.082415	0.031358	-0.110688	0.543555	-0.324541	-0.038766	0.026858	-0.020123	-0.237591	-0.010151	-0.224938	0.086161	-0.300375	0.013203	-0.032926	-0.01515	0.112764	-0.017424	0.037827	-0.038247	0.013824	-0.088464	0.02246	0.015581	-0.007386	-0.07136	-0.082047	0.019631	-0.026491	-0.081001	-0.066453	-0.064721	-0.013432	-0.203737	-0.075595	-0.057504	0.016962	0.009319
1	33400001	33500000	-0.091558	-0.021289	-0.001424	0.04366	0.158798	0.049648	0.006122	0.113255	-0.367126	0.082415	0.031358	-0.110688	0.543555	-0.324541	-0.038766	0.026858	-0.020123	-0.237591	-0.010151	-0.224938	0.086161	-0.300375	0.013203	-0.032926	-0.01515	0.112764	-0.017424	0.037827	-0.038247	0.013824	-0.088464	0.02246	0.015581	-0.007386	-0.07136	-0.082047	0.019631	-0.026491	-0.081001	-0.066453	-0.064721	-0.013432	-0.203737	-0.075595	-0.057504	0.016962	0.009319
1	33500001	33600000	-0.091558	-0.021289	-0.001424	0.04366	0.158798	0.049648	0.006122	0.113255	-0.367126	0.082415	0.031358	-0.110688	0.543555	-0.324541	-0.038766	0.026858	-0.020123	-0.237591	-0.010151	-0.224938	0.086161	-0.300375	0.013203	-0.032926	-0.01515	0.112764	-0.017424	0.037827	-0.038247	0.013824	-0.088464	0.02246	0.015581	-0.007386	-0.07136	-0.082047	0.019631	-0.026491	-0.081001	-0.066453	-0.064721	-0.013432	-0.203737	-0.075595	-0.057504	0.016962	0.009319
1	33600001	33700000	-0.091558	-0.021289	-0.001424	0.04366	0.158798	0.049648	0.006122	0.113255	-0.367126	0.082415	0.031358	-0.110688	0.543555	-0.324541	-0.038766	0.026858	-0.020123	-0.237591	-0.010151	-0.224938	0.086161	-0.300375	0.013203	-0.032926	-0.01515	0.112764	-0.017424	0.037827	-0.038247	0.013824	-0.088464	0.02246	0.015581	-0.007386	-0.07136	-0.082047	0.019631	-0.026491	-0.081001	-0.066453	-0.064721	-0.013432	-0.203737	-0.075595	-0.057504	0.016962	0.009319
1	33700001	33800000	-0.091558	-0.021289	-0.001424	0.04366	0.158798	0.049648	0.006122	0.113255	-0.367126	0.082415	0.031358	-0.110688	0.543555	-0.324541	-0.038766	0.026858	-0.020123	-0.237591	-0.010151	-0.224938	0.086161	-0.300375	0.013203	-0.032926	-0.01515	0.112764	-0.017424	0.037827	-0.038247	0.013824	-0.088464	0.02246	0.015581	-0.007386	-0.07136	-0.082047	0.019631	-0.026491	-0.081001	-0.066453	-0.064721	-0.013432	-0.203737	-0.075595	-0.057504	0.016962	0.009319
1	33800001	33900000	-0.091558	-0.021289	-0.001424	0.04366	0.158798	0.049648	0.006122	0.113255	-0.367126	0.082415	0.031358	-0.110688	0.543555	-0.324541	-0.038766	0.026858	-0.020123	-0.237591	-0.010151	-0.224938	0.086161	-0.300375	0.013203	-0.032926	-0.01515	0.112764	-0.017424	0.037827	-0.038247	0.013824	-0.088464	0.02246	0.015581	-0.007386	-0.07136	-0.082047	0.019631	-0.026491	-0.081001	-0.066453	-0.064721	-0.013432	-0.203737	-0.075595	-0.057504	0.016962	0.009319
1	33900001	34000000	-0.091558	-0.021289	-0.001424	0.04366	0.158798	0.049648	0.006122	0.113255	-0.367126	0.082415	0.031358	-0.110688	0.543555	-0.324541	-0.038766	0.026858	-0.020123	-0.237591	-0.010151	-0.224938	0.086161	-0.300375	0.013203	-0.032926	-0.01515	0.112764	-0.017424	0.037827	-0.038247	0.013824	-0.088464	0.02246	0.015581	-0.007386	-0.07136	-0.082047	0.019631	-0.026491	-0.081001	-0.066453	-0.064721	-0.013432	-0.203737	-0.075595	-0.057504	0.016962	0.009319
1	34000001	34100000	-0.091558	-0.021289	-0.001424	0.04366	0.158798	0.049648	0.006122	0.113255	-0.367126	0.082415	0.031358	-0.110688	0.543555	-0.324541	-0.038766	0.026858	-0.020123	-0.237591	-0.010151	-0.224938	0.086161	-0.300375	0.013203	-0.032926	-0.01515	0.112764	-0.017424	0.037827	-0.038247	0.013824	-0.088464	0.02246	0.015581	-0.007386	-0.07136	-0.082047	0.019631	-0.026491	-0.081001	-0.066453	-0.064721	-0.013432	-0.203737	-0.075595	-0.057504	0.016962	0.009319
1	34100001	34200000	-0.091558	-0.021289	-0.001424	0.04366	0.158798	0.049648	0.006122	0.113255	-0.367126	0.082415	0.031358	-0.110688	0.543555	-0.324541	-0.038766	0.026858	-0.020123	-0.237591	-0.010151	-0.224938	0.086161	-0.300375	0.013203	-0.032926	-0.01515	0.112764	-0.017424	0.037827	-0.038247	0.013824	-0.088464	0.02246	0.015581	-0.007386	-0.07136	-0.082047	0.019631	-0.026491	-0.081001	-0.066453	-0.064721	-0.013432	-0.203737	-0.075595	-0.057504	0.016962	0.009319
1	34200001	34300000	-0.091558	-0.021289	-0.001424	0.04366	0.158798	0.049648	0.006122	0.113255	-0.367126	0.082415	0.031358	-0.110688	0.543555	-0.324541	-0.038766	0.026858	-0.020123	-0.237591	-0.010151	-0.224938	0.086161	-0.300375	0.013203	-0.032926	-0.01515	0.112764	-0.017424	0.037827	-0.038247	0.013824	-0.088464	0.02246	0.015581	-0.007386	-0.07136	-0.082047	0.019631	-0.026491	-0.081001	-0.066453	-0.064721	-0.013432	-0.203737	-0.075595	-0.057504	0.016962	0.009319
1	34300001	34400000	-0.091558	-0.021289	-0.001424	0.04366	0.158798	0.049648	0.006122	0.113255	-0.367126	0.082415	0.031358	-0.110688	0.543555	-0.324541	-0.038766	0.026858	-0.020123	-0.237591	-0.010151	-0.224938	0.086161	-0.300375	0.013203	-0.032926	-0.01515	0.112764	-0.017424	0.037827	-0.038247	0.013824	-0.088464	0.02246	0.015581	-0.007386	-0.07136	-0.082047	0.019631	-0.026491	-0.081001	-0.066453	-0.064721	-0.013432	-0.203737	-0.075595	-0.057504	0.016962	0.009319
1	34400001	34500000	-0.091558	-0.021289	-0.001424	0.04366	0.158798	0.049648	0.006122	0.113255	-0.367126	0.082415	0.031358	-0.110688	0.543555	-0.324541	-0.038766	0.026858	-0.020123	-0.237591	-0.010151	-0.224938	0.086161	-0.300375	0.013203	-0.032926	-0.01515	0.112764	-0.017424	0.037827	-0.038247	0.013824	-0.088464	0.02246	0.015581	-0.007386	-0.07136	-0.082047	0.019631	-0.026491	-0.081001	-0.066453	-0.064721	-0.013432	-0.203737	-0.075595	-0.057504	0.016962	0.009319
1	34500001	34600000	-0.091558	-0.021289	-0.001424	0.04366	0.158798	0.049648	0.006122	0.113255	-0.367126	0.082415	0.031358	-0.110688	0.543555	-0.324541	-0.038766	0.026858	-0.020123	-0.237591	-0.010151	-0.224938	0.086161	-0.300375	0.013203	-0.032926	-0.01515	0.112764	-0.017424	0.037827	-0.038247	0.013824	-0.088464	0.02246	0.015581	-0.007386	-0.07136	-0.082047	0.019631	-0.026491	-0.081001	-0.066453	-0.064721	-0.013432	-0.203737	-0.075595	-0.057504	0.016962	0.009319
1	34600001	34700000	-0.091558	-0.021289	-0.001424	0.04366	0.158798	0.049648	0.006122	0.113255	-0.367126	0.082415	0.031358	-0.110688	0.543555	-0.324541	-0.038766	0.026858	-0.020123	-0.237591	-0.010151	-0.224938	0.086161	-0.300375	0.013203	-0.032926	-0.01515	0.112764	-0.017424	0.037827	-0.038247	0.013824	-0.088464	0.02246	0.015581	-0.007386	-0.07136	-0.082047	0.019631	-0.026491	-0.081001	-0.066453	-0.064721	-0.013432	-0.203737	-0.075595	-0.057504	0.016962	0.009319
1	34700001	34800000	-0.091558	-0.021289	-0.001424	0.04366	0.158798	0.049648	0.006122	0.113255	-0.367126	0.082415	0.031358	-0.110688	0.543555	-0.324541	-0.038766	0.026858	-0.020123	-0.237591	-0.010151	-0.224938	0.086161	-0.300375	0.013203	-0.032926	-0.01515	0.112764	-0.017424	0.037827	-0.038247	0.013824	-0.088464	0.02246	0.015581	-0.007386	-0.07136	-0.082047	0.019631	-0.026491	-0.081001	-0.066453	-0.064721	-0.013432	-0.203737	-0.075595	-0.057504	0.016962	0.009319
1	34800001	34900000	-0.091558	-0.021289	-0.001424	0.04366	0.158798	0.049648	0.006122	0.113255	-0.367126	0.082415	0.031358	-0.110688	0.543555	-0.324541	-0.038766	0.026858	-0.020123	-0.237591	-0.010151	-0.224938	0.086161	-0.300375	0.013203	-0.032926	-0.01515	0.112764	-0.017424	0.037827	-0.038247	0.013824	-0.088464	0.02246	0.015581	-0.007386	-0.07136	-0.082047	0.019631	-0.026491	-0.081001	-0.066453	-0.064721	-0.013432	-0.203737	-0.075595	-0.057504	0.016962	0.009319
1	34900001	35000000	-0.091558	-0.021289	-0.001424	0.04366	0.158798	0.049648	0.006122	0.113255	-0.367126	0.082415	0.031358	-0.110688	0.543555	-0.324541	-0.038766	0.026858	-0.020123	-0.237591	-0.010151	-0.224938	0.086161	-0.300375	0.013203	-0.032926	-0.01515	0.112764	-0.017424	0.037827	-0.038247	0.013824	-0.088464	0.02246	0.015581	-0.007386	-0.07136	-0.082047	0.019631	-0.026491	-0.081001	-0.066453	-0.064721	-0.013432	-0.203737	-0.075595	-0.057504	0.016962	0.009319
1	35000001	35100000	-0.091558	-0.021289	-0.001424	0.04366	0.158798	0.049648	0.006122	0.113255	-0.367126	0.082415	0.031358	-0.110688	0.543555	-0.324541	-0.038766	0.026858	-0.020123	-0.237591	-0.010151	-0.224938	0.086161	-0.300375	0.013203	-0.032926	-0.01515	0.112764	-0.017424	0.037827	-0.038247	0.013824	-0.088464	0.02246	0.015581	-0.007386	-0.07136	-0.082047	0.019631	-0.026491	-0.081001	-0.066453	-0.064721	-0.013432	-0.203737	-0.075595	-0.057504	0.016962	0.009319
1	35100001	35200000	-0.091558	-0.021289	-0.001424	0.04366	0.158798	0.049648	0.006122	0.113255	-0.367126	0.082415	0.031358	-0.110688	0.543555	-0.324541	-0.038766	0.026858	-0.020123	-0.237591	-0.010151	-0.224938	0.086161	-0.300375	0.013203	-0.032926	-0.01515	0.112764	-0.017424	0.037827	-0.038247	0.013824	-0.088464	0.02246	0.015581	-0.007386	-0.07136	-0.082047	0.019631	-0.026491	-0.081001	-0.066453	-0.064721	-0.013432	-0.203737	-0.075595	-0.057504	0.016962	0.009319
1	35200001	35300000	-0.091558	-0.021289	-0.001424	0.04366	0.158798	0.049648	0.006122	0.113255	-0.367126	0.082415	0.031358	-0.110688	0.543555	-0.324541	-0.038766	0.026858	-0.020123	-0.237591	-0.010151	-0.224938	0.086161	-0.300375	0.013203	-0.032926	-0.01515	0.112764	-0.017424	0.037827	-0.038247	0.013824	-0.088464	0.02246	0.015581	-0.007386	-0.07136	-0.082047	0.019631	-0.026491	-0.081001	-0.066453	-0.064721	-0.013432	-0.203737	-0.075595	-0.057504	0.016962	0.009319
1	35300001	35400000	-0.091558	-0.021289	-0.001424	0.04366	0.158798	0.049648	0.006122	0.113255	-0.367126	0.082415	0.031358	-0.110688	0.543555	-0.324541	-0.038766	0.026858	-0.020123	-0.237591	-0.010151	-0.224938	0.086161	-0.300375	0.013203	-0.032926	-0.01515	0.112764	-0.017424	0.037827	-0.038247	0.013824	-0.088464	0.02246	0.015581	-0.007386	-0.07136	-0.082047	0.019631	-0.026491	-0.081001	-0.066453	-0.064721	-0.013432	-0.203737	-0.075595	-0.057504	0.016962	0.009319
1	35800001	35900000	-0.091558	-0.021289	-0.001424	0.04366	0.158798	0.049648	0.006122	0.113255	-0.367126	0.082415	0.031358	-0.110688	0.543555	-0.324541	-0.038766	0.026858	-0.020123	-0.237591	-0.010151	-0.224938	0.086161	-0.300375	0.013203	-0.032926	-0.01515	0.112764	-0.017424	0.037827	-0.038247	0.013824	-0.088464	0.02246	0.015581	-0.007386	-0.07136	-0.082047	0.019631	-0.026491	-0.081001	-0.066453	-0.064721	-0.013432	-0.203737	-0.075595	-0.057504	0.016962	0.009319
1	35900001	36000000	-0.091558	-0.021289	-0.001424	0.04366	0.158798	0.049648	0.006122	0.113255	-0.367126	0.082415	0.031358	-0.110688	0.543555	-0.324541	-0.038766	0.026858	-0.020123	-0.237591	-0.010151	-0.224938	0.086161	-0.300375	0.013203	-0.032926	-0.01515	0.112764	-0.017424	0.037827	-0.038247	0.013824	-0.088464	0.02246	0.015581	-0.007386	-0.07136	-0.082047	0.019631	-0.026491	-0.081001	-0.066453	-0.064721	-0.013432	-0.203737	-0.075595	-0.057504	0.016962	0.009319
1	36000001	36100000	-0.091558	-0.021289	-0.001424	0.04366	0.158798	0.049648	0.006122	0.113255	-0.367126	0.082415	0.031358	-0.110688	0.543555	-0.324541	-0.038766	0.026858	-0.020123	-0.237591	-0.010151	-0.224938	0.086161	-0.300375	0.013203	-0.032926	-0.01515	0.112764	-0.017424	0.037827	-0.038247	0.013824	-0.088464	0.02246	0.015581	-0.007386	-0.07136	-0.082047	0.019631	-0.026491	-0.081001	-0.066453	-0.064721	-0.013432	-0.203737	-0.075595	-0.057504	0.016962	0.009319
1	36100001	36200000	-0.091558	-0.021289	-0.001424	0.04366	0.158798	0.049648	0.006122	0.113255	-0.367126	0.082415	0.031358	-0.110688	0.543555	-0.324541	-0.038766	0.026858	-0.020123	-0.237591	-0.010151	-0.224938	0.086161	-0.300375	0.013203	-0.032926	-0.01515	0.112764	-0.017424	0.037827	-0.038247	0.013824	-0.088464	0.02246	0.015581	-0.007386	-0.07136	-0.082047	0.019631	-0.026491	-0.081001	-0.066453	-0.064721	-0.013432	-0.203737	-0.075595	-0.057504	0.016962	0.009319
1	36200001	36300000	-0.091558	-0.021289	-0.001424	0.04366	0.158798	0.049648	0.006122	0.113255	-0.367126	0.082415	0.031358	-0.110688	0.543555	-0.324541	-0.038766	0.026858	-0.020123	-0.237591	-0.010151	-0.224938	0.086161	-0.300375	0.013203	-0.032926	-0.01515	0.112764	-0.017424	0.037827	-0.038247	0.013824	-0.088464	0.02246	0.015581	-0.007386	-0.07136	-0.082047	0.019631	-0.026491	-0.081001	-0.066453	-0.064721	-0.013432	-0.203737	-0.075595	-0.057504	0.016962	0.009319
1	36300001	36400000	-0.091558	-0.021289	-0.001424	0.04366	0.158798	0.049648	0.006122	0.113255	-0.367126	0.082415	0.031358	-0.110688	0.543555	-0.324541	-0.038766	0.026858	-0.020123	-0.237591	-0.010151	-0.224938	0.086161	-0.300375	0.013203	-0.032926	-0.01515	0.112764	-0.017424	0.037827	-0.038247	0.013824	-0.088464	0.02246	0.015581	-0.007386	-0.07136	-0.082047	0.019631	-0.026491	-0.081001	-0.066453	-0.064721	-0.013432	-0.203737	-0.075595	-0.057504	0.016962	0.009319
1	36400001	36500000	-0.091558	-0.021289	-0.001424	0.04366	0.158798	0.049648	0.006122	0.113255	-0.367126	0.082415	0.031358	-0.110688	0.543555	-0.324541	-0.038766	0.026858	-0.020123	-0.237591	-0.010151	-0.224938	0.086161	-0.300375	0.013203	-0.032926	-0.01515	0.112764	-0.017424	0.037827	-0.038247	0.013824	-0.088464	0.02246	0.015581	-0.007386	-0.07136	-0.082047	0.019631	-0.026491	-0.081001	-0.066453	-0.064721	-0.013432	-0.203737	-0.075595	-0.057504	0.016962	0.009319
1	36700001	36800000	-0.091558	-0.021289	-0.001424	0.04366	0.158798	0.049648	0.006122	0.113255	-0.367126	0.082415	0.031358	-0.110688	0.543555	-0.324541	-0.038766	0.026858	-0.020123	-0.237591	-0.010151	-0.224938	0.086161	-0.300375	0.013203	-0.032926	-0.01515	0.112764	-0.017424	0.037827	-0.038247	0.013824	-0.088464	0.02246	0.015581	-0.007386	-0.07136	-0.082047	0.019631	-0.026491	-0.081001	-0.066453	-0.064721	-0.013432	-0.203737	-0.075595	-0.057504	0.016962	0.009319
1	36800001	36900000	-0.091558	-0.021289	-0.001424	0.04366	0.158798	0.049648	0.006122	0.113255	-0.367126	0.082415	0.031358	-0.110688	0.543555	-0.324541	-0.038766	0.026858	-0.020123	-0.237591	-0.010151	-0.224938	0.086161	-0.300375	0.013203	-0.032926	-0.01515	0.112764	-0.017424	0.037827	-0.038247	0.013824	-0.088464	0.02246	0.015581	-0.007386	-0.07136	-0.082047	0.019631	-0.026491	-0.081001	-0.066453	-0.064721	-0.013432	-0.203737	-0.075595	-0.057504	0.016962	0.009319
1	36900001	37000000	-0.091558	-0.021289	-0.001424	0.04366	0.158798	0.049648	0.006122	0.113255	-0.367126	0.082415	0.031358	-0.110688	0.543555	-0.324541	-0.038766	0.026858	-0.020123	-0.237591	-0.010151	-0.224938	0.086161	-0.300375	0.013203	-0.032926	-0.01515	0.112764	-0.017424	0.037827	-0.038247	0.013824	-0.088464	0.02246	0.015581	-0.007386	-0.07136	-0.082047	0.019631	-0.026491	-0.081001	-0.066453	-0.064721	-0.013432	-0.203737	-0.075595	-0.057504	0.016962	0.009319
1	37000001	37100000	-0.091558	-0.021289	-0.001424	0.04366	0.158798	0.049648	0.006122	0.113255	-0.367126	0.082415	0.031358	-0.110688	0.543555	-0.324541	-0.038766	0.026858	-0.020123	-0.237591	-0.010151	-0.224938	0.086161	-0.300375	0.013203	-0.032926	-0.01515	0.112764	-0.017424	0.037827	-0.038247	0.013824	-0.088464	0.02246	0.015581	-0.007386	-0.07136	-0.082047	0.019631	-0.026491	-0.081001	-0.066453	-0.064721	-0.013432	-0.203737	-0.075595	-0.057504	0.016962	0.009319
1	37100001	37200000	-0.091558	-0.021289	-0.001424	0.04366	0.158798	0.049648	0.006122	0.113255	-0.367126	0.082415	0.031358	-0.110688	0.543555	-0.324541	-0.038766	0.026858	-0.020123	-0.237591	-0.010151	-0.224938	0.086161	-0.300375	0.013203	-0.032926	-0.01515	0.112764	-0.017424	0.037827	-0.038247	0.013824	-0.088464	0.02246	0.015581	-0.007386	-0.07136	-0.082047	0.019631	-0.026491	-0.081001	-0.066453	-0.064721	-0.013432	-0.203737	-0.075595	-0.057504	0.016962	0.009319
1	37200001	37300000	-0.091558	-0.021289	-0.001424	0.04366	0.158798	0.049648	0.006122	0.113255	-0.367126	0.082415	0.031358	-0.110688	0.543555	-0.324541	-0.038766	0.026858	-0.020123	-0.237591	-0.010151	-0.224938	0.086161	-0.300375	0.013203	-0.032926	-0.01515	0.112764	-0.017424	0.037827	-0.038247	0.013824	-0.088464	0.02246	0.015581	-0.007386	-0.07136	-0.082047	0.019631	-0.026491	-0.081001	-0.066453	-0.064721	-0.013432	-0.203737	-0.075595	-0.057504	0.016962	0.009319
1	37300001	37400000	-0.091558	-0.021289	-0.001424	0.04366	0.158798	0.049648	0.006122	0.113255	-0.367126	0.082415	0.031358	-0.110688	0.543555	-0.324541	-0.038766	0.026858	-0.020123	-0.237591	-0.010151	-0.224938	0.086161	-0.300375	0.013203	-0.032926	-0.01515	0.112764	-0.017424	0.037827	-0.038247	0.013824	-0.088464	0.02246	0.015581	-0.007386	-0.07136	-0.082047	0.019631	-0.026491	-0.081001	-0.066453	-0.064721	-0.013432	-0.203737	-0.075595	-0.057504	0.016962	0.009319
1	37400001	37500000	-0.091558	-0.021289	-0.001424	0.04366	0.158798	0.049648	0.006122	0.113255	-0.367126	0.082415	0.031358	-0.110688	0.543555	-0.324541	-0.038766	0.026858	-0.020123	-0.237591	-0.010151	-0.224938	0.086161	-0.300375	0.013203	-0.032926	-0.01515	0.112764	-0.017424	0.037827	-0.038247	0.013824	-0.088464	0.02246	0.015581	-0.007386	-0.07136	-0.082047	0.019631	-0.026491	-0.081001	-0.066453	-0.064721	-0.013432	-0.203737	-0.075595	-0.057504	0.016962	0.009319
1	37500001	37600000	-0.091558	-0.021289	-0.001424	0.04366	0.158798	0.049648	0.006122	0.113255	-0.367126	0.082415	0.031358	-0.110688	0.543555	-0.324541	-0.038766	0.026858	-0.020123	-0.237591	-0.010151	-0.224938	0.086161	-0.300375	0.013203	-0.032926	-0.01515	0.112764	-0.017424	0.037827	-0.038247	0.013824	-0.088464	0.02246	0.015581	-0.007386	-0.07136	-0.082047	0.019631	-0.026491	-0.081001	-0.066453	-0.064721	-0.013432	-0.203737	-0.075595	-0.057504	0.016962	0.009319
1	37600001	37700000	-0.091558	-0.021289	-0.001424	0.04366	0.158798	0.049648	0.006122	0.113255	-0.367126	0.082415	0.031358	-0.110688	0.543555	-0.324541	-0.038766	0.026858	-0.020123	-0.237591	-0.010151	-0.224938	0.086161	-0.300375	0.013203	-0.032926	-0.01515	0.112764	-0.017424	0.037827	-0.038247	0.013824	-0.088464	0.02246	0.015581	-0.007386	-0.07136	-0.082047	0.019631	-0.026491	-0.081001	-0.066453	-0.064721	-0.013432	-0.203737	-0.075595	-0.057504	0.016962	0.009319
1	37700001	37800000	-0.091558	-0.021289	-0.001424	0.04366	0.158798	0.049648	0.006122	0.113255	-0.367126	0.082415	0.031358	-0.110688	0.543555	-0.324541	-0.038766	0.026858	-0.020123	-0.237591	-0.010151	-0.224938	0.086161	-0.300375	0.013203	-0.032926	-0.01515	0.112764	-0.017424	0.037827	-0.038247	0.013824	-0.088464	0.02246	0.015581	-0.007386	-0.07136	-0.082047	0.019631	-0.026491	-0.081001	-0.066453	-0.064721	-0.013432	-0.203737	-0.075595	-0.057504	0.016962	0.009319
1	37800001	37900000	-0.091558	-0.021289	-0.001424	0.04366	0.158798	0.049648	0.006122	0.113255	-0.367126	0.082415	0.031358	-0.110688	0.543555	-0.324541	-0.038766	0.026858	-0.020123	-0.237591	-0.010151	-0.224938	0.086161	-0.300375	0.013203	-0.032926	-0.01515	0.112764	-0.017424	0.037827	-0.038247	0.013824	-0.088464	0.02246	0.015581	-0.007386	-0.07136	-0.082047	0.019631	-0.026491	-0.081001	-0.066453	-0.064721	-0.013432	-0.203737	-0.075595	-0.057504	0.016962	0.009319
1	38000001	38100000	-0.091558	-0.021289	-0.001424	0.04366	0.158798	0.049648	0.006122	0.113255	-0.367126	0.082415	0.031358	-0.110688	0.543555	-0.324541	-0.038766	0.026858	-0.020123	-0.237591	-0.010151	-0.224938	0.086161	-0.300375	0.013203	-0.032926	-0.01515	0.112764	-0.017424	0.037827	-0.038247	0.013824	-0.088464	0.02246	0.015581	-0.007386	-0.07136	-0.082047	0.019631	-0.026491	-0.081001	-0.066453	-0.064721	-0.013432	-0.203737	-0.075595	-0.057504	0.016962	0.009319
1	38100001	38200000	-0.091558	-0.021289	-0.001424	0.04366	0.158798	0.049648	0.006122	0.113255	-0.367126	0.082415	0.031358	-0.110688	0.543555	-0.324541	-0.038766	0.026858	-0.020123	-0.237591	-0.010151	-0.224938	0.086161	-0.300375	0.013203	-0.032926	-0.01515	0.112764	-0.017424	0.037827	-0.038247	0.013824	-0.088464	0.02246	0.015581	-0.007386	-0.07136	-0.082047	0.019631	-0.026491	-0.081001	-0.066453	-0.064721	-0.013432	-0.203737	-0.075595	-0.057504	0.016962	0.009319
1	38200001	38300000	-0.091558	-0.021289	-0.001424	0.04366	0.158798	0.049648	0.006122	0.113255	-0.367126	0.082415	0.031358	-0.110688	0.543555	-0.324541	-0.038766	0.026858	-0.020123	-0.237591	-0.010151	-0.224938	0.086161	-0.300375	0.013203	-0.032926	-0.01515	0.112764	-0.017424	0.037827	-0.038247	0.013824	-0.088464	0.02246	0.015581	-0.007386	-0.07136	-0.082047	0.019631	-0.026491	-0.081001	-0.066453	-0.064721	-0.013432	-0.203737	-0.075595	-0.057504	0.016962	0.009319
1	38300001	38400000	-0.091558	-0.021289	-0.001424	0.04366	0.158798	0.049648	0.006122	0.113255	-0.367126	0.082415	0.031358	-0.110688	0.543555	-0.324541	-0.038766	0.026858	-0.020123	-0.237591	-0.010151	-0.224938	0.086161	-0.300375	0.013203	-0.032926	-0.01515	0.112764	-0.017424	0.037827	-0.038247	0.013824	-0.088464	0.02246	0.015581	-0.007386	-0.07136	-0.082047	0.019631	-0.026491	-0.081001	-0.066453	-0.064721	-0.013432	-0.203737	-0.075595	-0.057504	0.016962	0.009319
1	38400001	38500000	-0.091558	-0.021289	-0.001424	0.04366	0.158798	0.049648	0.006122	0.113255	-0.367126	0.082415	0.031358	-0.110688	0.543555	-0.324541	-0.038766	0.026858	-0.020123	-0.237591	-0.010151	-0.224938	0.086161	-0.300375	0.013203	-0.032926	-0.01515	0.112764	-0.017424	0.037827	-0.038247	0.013824	-0.088464	0.02246	0.015581	-0.007386	-0.07136	-0.082047	0.019631	-0.026491	-0.081001	-0.066453	-0.064721	-0.013432	-0.203737	-0.075595	-0.057504	0.016962	0.009319
1	38500001	38600000	-0.091558	-0.021289	-0.001424	0.04366	0.158798	0.049648	0.006122	0.113255	-0.367126	0.082415	0.031358	-0.110688	0.543555	-0.324541	-0.038766	0.026858	-0.020123	-0.237591	-0.010151	-0.224938	0.086161	-0.300375	0.013203	-0.032926	-0.01515	0.112764	-0.017424	0.037827	-0.038247	0.013824	-0.088464	0.02246	0.015581	-0.007386	-0.07136	-0.082047	0.019631	-0.026491	-0.081001	-0.066453	-0.064721	-0.013432	-0.203737	-0.075595	-0.057504	0.016962	0.009319
1	38600001	38700000	-0.091558	-0.021289	-0.001424	0.04366	0.158798	0.049648	0.006122	0.113255	-0.367126	0.082415	0.031358	-0.110688	0.543555	-0.324541	-0.038766	0.026858	-0.020123	-0.237591	-0.010151	-0.224938	0.086161	-0.300375	0.013203	-0.032926	-0.01515	0.112764	-0.017424	0.037827	-0.038247	0.013824	-0.088464	0.02246	0.015581	-0.007386	-0.07136	-0.082047	0.019631	-0.026491	-0.081001	-0.066453	-0.064721	-0.013432	-0.203737	-0.075595	-0.057504	0.016962	0.009319
1	38700001	38800000	-0.091558	-0.021289	-0.001424	0.04366	0.158798	0.049648	0.006122	0.113255	-0.367126	0.082415	0.031358	-0.110688	0.543555	-0.324541	-0.038766	0.026858	-0.020123	-0.237591	-0.010151	-0.224938	0.086161	-0.300375	0.013203	-0.032926	-0.01515	0.112764	-0.017424	0.037827	-0.038247	0.013824	-0.088464	0.02246	0.015581	-0.007386	-0.07136	-0.082047	0.019631	-0.026491	-0.081001	-0.066453	-0.064721	-0.013432	-0.203737	-0.075595	-0.057504	0.016962	0.009319
1	38800001	38900000	-0.091558	-0.021289	-0.001424	0.04366	0.158798	0.049648	0.006122	0.113255	-0.367126	0.082415	0.031358	-0.110688	0.543555	-0.324541	-0.038766	0.026858	-0.020123	-0.237591	-0.010151	-0.224938	0.086161	-0.300375	0.013203	-0.032926	-0.01515	0.112764	-0.017424	0.037827	-0.038247	0.013824	-0.088464	0.02246	0.015581	-0.007386	-0.07136	-0.082047	0.019631	-0.026491	-0.081001	-0.066453	-0.064721	-0.013432	-0.203737	-0.075595	-0.057504	0.016962	0.009319
1	38900001	39000000	-0.091558	-0.021289	-0.001424	0.04366	0.158798	0.049648	0.006122	0.113255	-0.367126	0.082415	0.031358	-0.110688	0.543555	-0.324541	-0.038766	0.026858	-0.020123	-0.237591	-0.010151	-0.224938	0.086161	-0.300375	0.013203	-0.032926	-0.01515	0.112764	-0.017424	0.037827	-0.038247	0.013824	-0.088464	0.02246	0.015581	-0.007386	-0.07136	-0.082047	0.019631	-0.026491	-0.081001	-0.066453	-0.064721	-0.013432	-0.203737	-0.075595	-0.057504	0.016962	0.009319
1	39000001	39100000	-0.091558	-0.021289	-0.001424	0.04366	0.158798	0.049648	0.006122	0.113255	-0.367126	0.082415	0.031358	-0.110688	0.543555	-0.324541	-0.038766	0.026858	-0.020123	-0.237591	-0.010151	-0.224938	0.086161	-0.300375	0.013203	-0.032926	-0.01515	0.112764	-0.017424	0.037827	-0.038247	0.013824	-0.088464	0.02246	0.015581	-0.007386	-0.07136	-0.082047	0.019631	-0.026491	-0.081001	-0.066453	-0.064721	-0.013432	-0.203737	-0.075595	-0.057504	0.016962	0.009319
1	39100001	39200000	-0.091558	-0.021289	-0.001424	0.04366	0.158798	0.049648	0.006122	0.113255	-0.367126	0.082415	0.031358	-0.110688	0.543555	-0.324541	-0.038766	0.026858	-0.020123	-0.237591	-0.010151	-0.224938	0.086161	-0.300375	0.013203	-0.032926	-0.01515	0.112764	-0.017424	0.037827	-0.038247	0.013824	-0.088464	0.02246	0.015581	-0.007386	-0.07136	-0.082047	0.019631	-0.026491	-0.081001	-0.066453	-0.064721	-0.013432	-0.203737	-0.075595	-0.057504	0.016962	0.009319
1	39200001	39300000	-0.091558	-0.021289	-0.001424	0.04366	0.158798	0.049648	0.006122	0.113255	-0.367126	0.082415	0.031358	-0.110688	0.543555	-0.324541	-0.038766	0.026858	-0.020123	-0.237591	-0.010151	-0.224938	0.086161	-0.300375	0.013203	-0.032926	-0.01515	0.112764	-0.017424	0.037827	-0.038247	0.013824	-0.088464	0.02246	0.015581	-0.007386	-0.07136	-0.082047	0.019631	-0.026491	-0.081001	-0.066453	-0.064721	-0.013432	-0.203737	-0.075595	-0.057504	0.016962	0.009319
1	39300001	39400000	-0.091558	-0.021289	-0.001424	0.04366	0.158798	0.049648	0.006122	0.113255	-0.367126	0.082415	0.031358	-0.110688	0.543555	-0.324541	-0.038766	0.026858	-0.020123	-0.237591	-0.010151	-0.224938	0.086161	-0.300375	0.013203	-0.032926	-0.01515	0.112764	-0.017424	0.037827	-0.038247	0.013824	-0.088464	0.02246	0.015581	-0.007386	-0.07136	-0.082047	0.019631	-0.026491	-0.081001	-0.066453	-0.064721	-0.013432	-0.203737	-0.075595	-0.057504	0.016962	0.009319
1	39500001	39600000	-0.091558	-0.021289	-0.001424	0.04366	0.158798	0.049648	0.006122	0.113255	-0.367126	0.082415	0.031358	-0.110688	0.543555	-0.324541	-0.038766	0.026858	-0.020123	-0.237591	-0.010151	-0.224938	0.086161	-0.300375	0.013203	-0.032926	-0.01515	0.112764	-0.017424	0.037827	-0.038247	0.013824	-0.088464	0.02246	0.015581	-0.007386	-0.07136	-0.082047	0.019631	-0.026491	-0.081001	-0.066453	-0.064721	-0.013432	-0.203737	-0.075595	-0.057504	0.016962	0.009319
1	39600001	39700000	-0.091558	-0.021289	-0.001424	0.04366	0.158798	0.049648	0.006122	0.113255	-0.367126	0.082415	0.031358	-0.110688	0.543555	-0.324541	-0.038766	0.026858	-0.020123	-0.237591	-0.010151	-0.224938	0.086161	-0.300375	0.013203	-0.032926	-0.01515	0.112764	-0.017424	0.037827	-0.038247	0.013824	-0.088464	0.02246	0.015581	-0.007386	-0.07136	-0.082047	0.019631	-0.026491	-0.081001	-0.066453	-0.064721	-0.013432	-0.203737	-0.075595	-0.057504	0.016962	0.009319
1	39700001	39800000	-0.091558	-0.021289	-0.001424	0.04366	0.158798	0.049648	0.006122	0.113255	-0.367126	0.082415	0.031358	-0.110688	0.543555	-0.324541	-0.038766	0.026858	-0.020123	-0.237591	-0.010151	-0.224938	0.086161	-0.300375	0.013203	-0.032926	-0.01515	0.112764	-0.017424	0.037827	-0.038247	0.013824	-0.088464	0.02246	0.015581	-0.007386	-0.07136	-0.082047	0.019631	-0.026491	-0.081001	-0.066453	-0.064721	-0.013432	-0.203737	-0.075595	-0.057504	0.016962	0.009319
1	39800001	39900000	-0.091558	-0.021289	-0.001424	0.04366	0.158798	0.049648	0.006122	0.113255	-0.367126	0.082415	0.031358	-0.110688	0.543555	-0.324541	-0.038766	0.026858	-0.020123	-0.237591	-0.010151	-0.224938	0.086161	-0.300375	0.013203	-0.032926	-0.01515	0.112764	-0.017424	0.037827	-0.038247	0.013824	-0.088464	0.02246	0.015581	-0.007386	-0.07136	-0.082047	0.019631	-0.026491	-0.081001	-0.066453	-0.064721	-0.013432	-0.203737	-0.075595	-0.057504	0.016962	0.009319
1	39900001	40000000	-0.091558	-0.021289	-0.001424	0.04366	0.158798	0.049648	0.006122	0.113255	-0.367126	0.082415	0.031358	-0.110688	0.543555	-0.324541	-0.038766	0.026858	-0.020123	-0.237591	-0.010151	-0.224938	0.086161	-0.300375	0.013203	-0.032926	-0.01515	0.112764	-0.017424	0.037827	-0.038247	0.013824	-0.088464	0.02246	0.015581	-0.007386	-0.07136	-0.082047	0.019631	-0.026491	-0.081001	-0.066453	-0.064721	-0.013432	-0.203737	-0.075595	-0.057504	0.016962	0.009319
1	40100001	40200000	-0.091558	-0.021289	-0.001424	0.04366	0.158798	0.049648	0.006122	0.113255	-0.367126	0.082415	0.031358	-0.110688	0.543555	-0.324541	-0.038766	0.026858	-0.020123	-0.237591	-0.010151	-0.224938	0.086161	-0.300375	0.013203	-0.032926	-0.01515	0.112764	-0.017424	0.037827	-0.038247	0.013824	-0.088464	0.02246	0.015581	-0.007386	-0.07136	-0.082047	0.019631	-0.026491	-0.081001	-0.066453	-0.064721	-0.013432	-0.203737	-0.075595	-0.057504	0.016962	0.009319
1	40200001	40300000	-0.091558	-0.021289	-0.001424	0.04366	0.158798	0.049648	0.006122	0.113255	-0.367126	0.082415	0.031358	-0.110688	0.543555	-0.324541	-0.038766	0.026858	-0.020123	-0.237591	-0.010151	-0.224938	0.086161	-0.300375	0.013203	-0.032926	-0.01515	0.112764	-0.017424	0.037827	-0.038247	0.013824	-0.088464	0.02246	0.015581	-0.007386	-0.07136	-0.082047	0.019631	-0.026491	-0.081001	-0.066453	-0.064721	-0.013432	-0.203737	-0.075595	-0.057504	0.016962	0.009319
1	40300001	40400000	-0.091558	-0.021289	-0.001424	0.04366	0.158798	0.049648	0.006122	0.113255	-0.367126	0.082415	0.031358	-0.110688	0.543555	-0.324541	-0.038766	0.026858	-0.020123	-0.237591	-0.010151	-0.224938	0.086161	-0.300375	0.013203	-0.032926	-0.01515	0.112764	-0.017424	0.037827	-0.038247	0.013824	-0.088464	0.02246	0.015581	-0.007386	-0.07136	-0.082047	0.019631	-0.026491	-0.081001	-0.066453	-0.064721	-0.013432	-0.203737	-0.075595	-0.057504	0.016962	0.009319
1	40400001	40500000	-0.091558	-0.021289	-0.001424	0.04366	0.158798	0.049648	0.006122	0.113255	-0.367126	0.082415	0.031358	-0.110688	0.543555	-0.324541	-0.038766	0.026858	-0.020123	-0.237591	-0.010151	-0.224938	0.086161	-0.300375	0.013203	-0.032926	-0.01515	0.112764	-0.017424	0.037827	-0.038247	0.013824	-0.088464	0.02246	0.015581	-0.007386	-0.07136	-0.082047	0.019631	-0.026491	-0.081001	-0.066453	-0.064721	-0.013432	-0.203737	-0.075595	-0.057504	0.016962	0.009319
1	40500001	40600000	-0.091558	-0.021289	-0.001424	0.04366	0.158798	0.049648	0.006122	0.113255	-0.367126	0.082415	0.031358	-0.110688	0.543555	-0.324541	-0.038766	0.026858	-0.020123	-0.237591	-0.010151	-0.224938	0.086161	-0.300375	0.013203	-0.032926	-0.01515	0.112764	-0.017424	0.037827	-0.038247	0.013824	-0.088464	0.02246	0.015581	-0.007386	-0.07136	-0.082047	0.019631	-0.026491	-0.081001	-0.066453	-0.064721	-0.013432	-0.203737	-0.075595	-0.057504	0.016962	0.009319
1	40600001	40700000	-0.091558	-0.021289	-0.001424	0.04366	0.158798	0.049648	0.006122	0.113255	-0.367126	0.082415	0.031358	-0.110688	0.543555	-0.324541	-0.038766	0.026858	-0.020123	-0.237591	-0.010151	-0.224938	0.086161	-0.300375	0.013203	-0.032926	-0.01515	0.112764	-0.017424	0.037827	-0.038247	0.013824	-0.088464	0.02246	0.015581	-0.007386	-0.07136	-0.082047	0.019631	-0.026491	-0.081001	-0.066453	-0.064721	-0.013432	-0.203737	-0.075595	-0.057504	0.016962	0.009319
1	40700001	40800000	-0.091558	-0.021289	-0.001424	0.04366	0.158798	0.049648	0.006122	0.113255	-0.367126	0.082415	0.031358	-0.110688	0.543555	-0.324541	-0.038766	0.026858	-0.020123	-0.237591	-0.010151	-0.224938	0.086161	-0.300375	0.013203	-0.032926	-0.01515	0.112764	-0.017424	0.037827	-0.038247	0.013824	-0.088464	0.02246	0.015581	-0.007386	-0.07136	-0.082047	0.019631	-0.026491	-0.081001	-0.066453	-0.064721	-0.013432	-0.203737	-0.075595	-0.057504	0.016962	0.009319
1	40800001	40900000	-0.091558	-0.021289	-0.001424	0.04366	0.158798	0.049648	0.006122	0.113255	-0.367126	0.082415	0.031358	-0.110688	0.543555	-0.324541	-0.038766	0.026858	-0.020123	-0.237591	-0.010151	-0.224938	0.086161	-0.300375	0.013203	-0.032926	-0.01515	0.112764	-0.017424	0.037827	-0.038247	0.013824	-0.088464	0.02246	0.015581	-0.007386	-0.07136	-0.082047	0.019631	-0.026491	-0.081001	-0.066453	-0.064721	-0.013432	-0.203737	-0.075595	-0.057504	0.016962	0.009319
1	40900001	41000000	-0.091558	-0.021289	-0.001424	0.04366	0.158798	0.049648	0.006122	0.113255	-0.367126	0.082415	0.031358	-0.110688	0.543555	-0.324541	-0.038766	0.026858	-0.020123	-0.237591	-0.010151	-0.224938	0.086161	-0.300375	0.013203	-0.032926	-0.01515	0.112764	-0.017424	0.037827	-0.038247	0.013824	-0.088464	0.02246	0.015581	-0.007386	-0.07136	-0.082047	0.019631	-0.026491	-0.081001	-0.066453	-0.064721	-0.013432	-0.203737	-0.075595	-0.057504	0.016962	0.009319
1	41000001	41100000	-0.091558	-0.021289	-0.001424	0.04366	0.158798	0.049648	0.006122	0.113255	-0.367126	0.082415	0.031358	-0.110688	0.543555	-0.324541	-0.038766	0.026858	-0.020123	-0.237591	-0.010151	-0.224938	0.086161	-0.300375	0.013203	-0.032926	-0.01515	0.112764	-0.017424	0.037827	-0.038247	0.013824	-0.088464	0.02246	0.015581	-0.007386	-0.07136	-0.082047	0.019631	-0.026491	-0.081001	-0.066453	-0.064721	-0.013432	-0.203737	-0.075595	-0.057504	0.016962	0.009319
1	41100001	41200000	-0.091558	-0.021289	-0.001424	0.04366	0.158798	0.049648	0.006122	0.113255	-0.367126	0.082415	0.031358	-0.110688	0.543555	-0.324541	-0.038766	0.026858	-0.020123	-0.237591	-0.010151	-0.224938	0.086161	-0.300375	0.013203	-0.032926	-0.01515	0.112764	-0.017424	0.037827	-0.038247	0.013824	-0.088464	0.02246	0.015581	-0.007386	-0.07136	-0.082047	0.019631	-0.026491	-0.081001	-0.066453	-0.064721	-0.013432	-0.203737	-0.075595	-0.057504	0.016962	0.009319
1	41200001	41300000	-0.091558	-0.021289	-0.001424	0.04366	0.158798	0.049648	0.006122	0.113255	-0.367126	0.082415	0.031358	-0.110688	0.543555	-0.324541	-0.038766	0.026858	-0.020123	-0.237591	-0.010151	-0.224938	0.086161	-0.300375	0.013203	-0.032926	-0.01515	0.112764	-0.017424	0.037827	-0.038247	0.013824	-0.088464	0.02246	0.015581	-0.007386	-0.07136	-0.082047	0.019631	-0.026491	-0.081001	-0.066453	-0.064721	-0.013432	-0.203737	-0.075595	-0.057504	0.016962	0.009319
1	41300001	41400000	-0.091558	-0.021289	-0.001424	0.04366	0.158798	0.049648	0.006122	0.113255	-0.367126	0.082415	0.031358	-0.110688	0.543555	-0.324541	-0.038766	0.026858	-0.020123	-0.237591	-0.010151	-0.224938	0.086161	-0.300375	0.013203	-0.032926	-0.01515	0.112764	-0.017424	0.037827	-0.038247	0.013824	-0.088464	0.02246	0.015581	-0.007386	-0.07136	-0.082047	0.019631	-0.026491	-0.081001	-0.066453	-0.064721	-0.013432	-0.203737	-0.075595	-0.057504	0.016962	0.009319
1	41400001	41500000	-0.091558	-0.021289	-0.001424	0.04366	0.158798	0.049648	0.006122	0.113255	-0.367126	0.082415	0.031358	-0.110688	0.543555	-0.324541	-0.038766	0.026858	-0.020123	-0.237591	-0.010151	-0.224938	0.086161	-0.300375	0.013203	-0.032926	-0.01515	0.112764	-0.017424	0.037827	-0.038247	0.013824	-0.088464	0.02246	0.015581	-0.007386	-0.07136	-0.082047	0.019631	-0.026491	-0.081001	-0.066453	-0.064721	-0.013432	-0.203737	-0.075595	-0.057504	0.016962	0.009319
1	41600001	41700000	-0.091558	-0.021289	-0.001424	0.04366	0.158798	0.049648	0.006122	0.113255	-0.367126	0.082415	0.031358	-0.110688	0.543555	-0.324541	-0.038766	0.026858	-0.020123	-0.237591	-0.010151	-0.224938	0.086161	-0.300375	0.013203	-0.032926	-0.01515	0.112764	-0.017424	0.037827	-0.038247	0.013824	-0.088464	0.02246	0.015581	-0.007386	-0.07136	-0.082047	0.019631	-0.026491	-0.081001	-0.066453	-0.064721	-0.013432	-0.203737	-0.075595	-0.057504	0.016962	0.009319
1	41700001	41800000	-0.091558	-0.021289	-0.001424	0.04366	0.158798	0.049648	0.006122	0.113255	-0.367126	0.082415	0.031358	-0.110688	0.543555	-0.324541	-0.038766	0.026858	-0.020123	-0.237591	-0.010151	-0.224938	0.086161	-0.300375	0.013203	-0.032926	-0.01515	0.112764	-0.017424	0.037827	-0.038247	0.013824	-0.088464	0.02246	0.015581	-0.007386	-0.07136	-0.082047	0.019631	-0.026491	-0.081001	-0.066453	-0.064721	-0.013432	-0.203737	-0.075595	-0.057504	0.016962	0.009319
1	41800001	41900000	-0.091558	-0.021289	-0.001424	0.04366	0.158798	0.049648	0.006122	0.113255	-0.367126	0.082415	0.031358	-0.110688	0.543555	-0.324541	-0.038766	0.026858	-0.020123	-0.237591	-0.010151	-0.224938	0.086161	-0.300375	0.013203	-0.032926	-0.01515	0.112764	-0.017424	0.037827	-0.038247	0.013824	-0.088464	0.02246	0.015581	-0.007386	-0.07136	-0.082047	0.019631	-0.026491	-0.081001	-0.066453	-0.064721	-0.013432	-0.203737	-0.075595	-0.057504	0.016962	0.009319
1	41900001	42000000	-0.091558	-0.021289	-0.001424	0.04366	0.158798	0.049648	0.006122	0.113255	-0.367126	0.082415	0.031358	-0.110688	0.543555	-0.324541	-0.038766	0.026858	-0.020123	-0.237591	-0.010151	-0.224938	0.086161	-0.300375	0.013203	-0.032926	-0.01515	0.112764	-0.017424	0.037827	-0.038247	0.013824	-0.088464	0.02246	0.015581	-0.007386	-0.07136	-0.082047	0.019631	-0.026491	-0.081001	-0.066453	-0.064721	-0.013432	-0.203737	-0.075595	-0.057504	0.016962	0.009319
1	42000001	42100000	-0.091558	-0.021289	-0.001424	0.04366	0.158798	0.049648	0.006122	0.113255	-0.367126	0.082415	0.031358	-0.110688	0.543555	-0.324541	-0.038766	0.026858	-0.020123	-0.237591	-0.010151	-0.224938	0.086161	-0.300375	0.013203	-0.032926	-0.01515	0.112764	-0.017424	0.037827	-0.038247	0.013824	-0.088464	0.02246	0.015581	-0.007386	-0.07136	-0.082047	0.019631	-0.026491	-0.081001	-0.066453	-0.064721	-0.013432	-0.203737	-0.075595	-0.057504	0.016962	0.009319
1	42100001	42200000	-0.091558	-0.021289	-0.001424	0.04366	0.158798	0.049648	0.006122	0.113255	-0.367126	0.082415	0.031358	-0.110688	0.543555	-0.324541	-0.038766	0.026858	-0.020123	-0.237591	-0.010151	-0.224938	0.086161	-0.300375	0.013203	-0.032926	-0.01515	0.112764	-0.017424	0.037827	-0.038247	0.013824	-0.088464	0.02246	0.015581	-0.007386	-0.07136	-0.082047	0.019631	-0.026491	-0.081001	-0.066453	-0.064721	-0.013432	-0.203737	-0.075595	-0.057504	0.016962	0.009319
1	42200001	42300000	-0.091558	-0.021289	-0.001424	0.04366	0.158798	0.049648	0.006122	0.113255	-0.367126	0.082415	0.031358	-0.110688	0.543555	-0.324541	-0.038766	0.026858	-0.020123	-0.237591	-0.010151	-0.224938	0.086161	-0.300375	0.013203	-0.032926	-0.01515	0.112764	-0.017424	0.037827	-0.038247	0.013824	-0.088464	0.02246	0.015581	-0.007386	-0.07136	-0.082047	0.019631	-0.026491	-0.081001	-0.066453	-0.064721	-0.013432	-0.203737	-0.075595	-0.057504	0.016962	0.009319
1	42300001	42400000	-0.091558	-0.021289	-0.001424	0.04366	0.158798	0.049648	0.006122	0.113255	-0.367126	0.082415	0.031358	-0.110688	0.543555	-0.324541	-0.038766	0.026858	-0.020123	-0.237591	-0.010151	-0.224938	0.086161	-0.300375	0.013203	-0.032926	-0.01515	0.112764	-0.017424	0.037827	-0.038247	0.013824	-0.088464	0.02246	0.015581	-0.007386	-0.07136	-0.082047	0.019631	-0.026491	-0.081001	-0.066453	-0.064721	-0.013432	-0.203737	-0.075595	-0.057504	0.016962	0.009319
1	42400001	42500000	-0.091558	-0.021289	-0.001424	0.04366	0.158798	0.049648	0.006122	0.113255	-0.367126	0.082415	0.031358	-0.110688	0.543555	-0.324541	-0.038766	0.026858	-0.020123	-0.237591	-0.010151	-0.224938	0.086161	-0.300375	0.013203	-0.032926	-0.01515	0.112764	-0.017424	0.037827	-0.038247	0.013824	-0.088464	0.02246	0.015581	-0.007386	-0.07136	-0.082047	0.019631	-0.026491	-0.081001	-0.066453	-0.064721	-0.013432	-0.203737	-0.075595	-0.057504	0.016962	0.009319
1	42500001	42600000	-0.091558	-0.021289	-0.001424	0.04366	0.158798	0.049648	0.006122	0.113255	-0.367126	0.082415	0.031358	-0.110688	0.543555	-0.324541	-0.038766	0.026858	-0.020123	-0.237591	-0.010151	-0.224938	0.086161	-0.300375	0.013203	-0.032926	-0.01515	0.112764	-0.017424	0.037827	-0.038247	0.013824	-0.088464	0.02246	0.015581	-0.007386	-0.07136	-0.082047	0.019631	-0.026491	-0.081001	-0.066453	-0.064721	-0.013432	-0.203737	-0.075595	-0.057504	0.016962	0.009319
1	42600001	42700000	-0.091558	-0.021289	-0.001424	0.04366	0.158798	0.049648	0.006122	0.113255	-0.367126	0.082415	0.031358	-0.110688	0.543555	-0.324541	-0.038766	0.026858	-0.020123	-0.237591	-0.010151	-0.224938	0.086161	-0.300375	0.013203	-0.032926	-0.01515	0.112764	-0.017424	0.037827	-0.038247	0.013824	-0.088464	0.02246	0.015581	-0.007386	-0.07136	-0.082047	0.019631	-0.026491	-0.081001	-0.066453	-0.064721	-0.013432	-0.203737	-0.075595	-0.057504	0.016962	0.009319
1	42800001	42900000	-0.091558	-0.021289	-0.001424	0.04366	0.158798	0.049648	0.006122	0.113255	-0.367126	0.082415	0.031358	-0.110688	0.543555	-0.324541	-0.038766	0.026858	-0.020123	-0.237591	-0.010151	-0.224938	0.086161	-0.300375	0.013203	-0.032926	-0.01515	0.112764	-0.017424	0.037827	-0.038247	0.013824	-0.088464	0.02246	0.015581	-0.007386	-0.07136	-0.082047	0.019631	-0.026491	-0.081001	-0.066453	-0.064721	-0.013432	-0.203737	-0.075595	-0.057504	0.016962	0.009319
1	42900001	43000000	-0.091558	-0.021289	-0.001424	0.04366	0.158798	0.049648	0.006122	0.113255	-0.367126	0.082415	0.031358	-0.110688	0.543555	-0.324541	-0.038766	0.026858	-0.020123	-0.237591	-0.010151	-0.224938	0.086161	-0.300375	0.013203	-0.032926	-0.01515	0.112764	-0.017424	0.037827	-0.038247	0.013824	-0.088464	0.02246	0.015581	-0.007386	-0.07136	-0.082047	0.019631	-0.026491	-0.081001	-0.066453	-0.064721	-0.013432	-0.203737	-0.075595	-0.057504	0.016962	0.009319
1	43000001	43100000	-0.091558	-0.021289	-0.001424	0.04366	0.158798	0.049648	0.006122	0.113255	-0.367126	0.082415	0.031358	-0.110688	0.543555	-0.324541	-0.038766	0.026858	-0.020123	-0.237591	-0.010151	-0.224938	0.086161	-0.300375	0.013203	-0.032926	-0.01515	0.112764	-0.017424	0.037827	-0.038247	0.013824	-0.088464	0.02246	0.015581	-0.007386	-0.07136	-0.082047	0.019631	-0.026491	-0.081001	-0.066453	-0.064721	-0.013432	-0.203737	-0.075595	-0.057504	0.016962	0.009319
1	43100001	43200000	-0.091558	-0.021289	-0.001424	0.04366	0.158798	0.049648	0.006122	0.113255	-0.367126	0.082415	0.031358	-0.110688	0.543555	-0.324541	-0.038766	0.026858	-0.020123	-0.237591	-0.010151	-0.224938	0.086161	-0.300375	0.013203	-0.032926	-0.01515	0.112764	-0.017424	0.037827	-0.038247	0.013824	-0.088464	0.02246	0.015581	-0.007386	-0.07136	-0.082047	0.019631	-0.026491	-0.081001	-0.066453	-0.064721	-0.013432	-0.203737	-0.075595	-0.057504	0.016962	0.009319
1	43200001	43300000	-0.091558	-0.021289	-0.001424	0.04366	0.158798	0.049648	0.006122	0.113255	-0.367126	0.082415	0.031358	-0.110688	0.543555	-0.324541	-0.038766	0.026858	-0.020123	-0.237591	-0.010151	-0.224938	0.086161	-0.300375	0.013203	-0.032926	-0.01515	0.112764	-0.017424	0.037827	-0.038247	0.013824	-0.088464	0.02246	0.015581	-0.007386	-0.07136	-0.082047	0.019631	-0.026491	-0.081001	-0.066453	-0.064721	-0.013432	-0.203737	-0.075595	-0.057504	0.016962	0.009319
1	43300001	43400000	-0.091558	-0.021289	-0.001424	0.04366	0.158798	0.049648	0.006122	0.113255	-0.367126	0.082415	0.031358	-0.110688	0.543555	-0.324541	-0.038766	0.026858	-0.020123	-0.237591	-0.010151	-0.224938	0.086161	-0.300375	0.013203	-0.032926	-0.01515	0.112764	-0.017424	0.037827	-0.038247	0.013824	-0.088464	0.02246	0.015581	-0.007386	-0.07136	-0.082047	0.019631	-0.026491	-0.081001	-0.066453	-0.064721	-0.013432	-0.203737	-0.075595	-0.057504	0.016962	0.009319
1	43400001	43500000	-0.091558	-0.021289	-0.001424	0.04366	0.158798	0.049648	0.006122	0.113255	-0.367126	0.082415	0.031358	-0.110688	0.543555	-0.324541	-0.038766	0.026858	-0.020123	-0.237591	-0.010151	-0.224938	0.086161	-0.300375	0.013203	-0.032926	-0.01515	0.112764	-0.017424	0.037827	-0.038247	0.013824	-0.088464	0.02246	0.015581	-0.007386	-0.07136	-0.082047	0.019631	-0.026491	-0.081001	-0.066453	-0.064721	-0.013432	-0.203737	-0.075595	-0.057504	0.016962	0.009319
1	43500001	43600000	-0.091558	-0.021289	-0.001424	0.04366	0.158798	0.049648	0.006122	0.113255	-0.367126	0.082415	0.031358	-0.110688	0.543555	-0.324541	-0.038766	0.026858	-0.020123	-0.237591	-0.010151	-0.224938	0.086161	-0.300375	0.013203	-0.032926	-0.01515	0.112764	-0.017424	0.037827	-0.038247	0.013824	-0.088464	0.02246	0.015581	-0.007386	-0.07136	-0.082047	0.019631	-0.026491	-0.081001	-0.066453	-0.064721	-0.013432	-0.203737	-0.075595	-0.057504	0.016962	0.009319
1	43600001	43700000	-0.091558	-0.021289	-0.001424	0.04366	0.158798	0.049648	0.006122	0.113255	-0.367126	0.082415	0.031358	-0.110688	0.543555	-0.324541	-0.038766	0.026858	-0.020123	-0.237591	-0.010151	-0.224938	0.086161	-0.300375	0.013203	-0.032926	-0.01515	0.112764	-0.017424	0.037827	-0.038247	0.013824	-0.088464	0.02246	0.015581	-0.007386	-0.07136	-0.082047	0.019631	-0.026491	-0.081001	-0.066453	-0.064721	-0.013432	-0.203737	-0.075595	-0.057504	0.016962	0.009319
1	43700001	43800000	-0.091558	-0.021289	-0.001424	0.04366	0.158798	0.049648	0.006122	0.113255	-0.367126	0.082415	0.031358	-0.110688	0.543555	-0.324541	-0.038766	0.026858	-0.020123	-0.237591	-0.010151	-0.224938	0.086161	-0.300375	0.013203	-0.032926	-0.01515	0.112764	-0.017424	0.037827	-0.038247	0.013824	-0.088464	0.02246	0.015581	-0.007386	-0.07136	-0.082047	0.019631	-0.026491	-0.081001	-0.066453	-0.064721	-0.013432	-0.203737	-0.075595	-0.057504	0.016962	0.009319
1	43800001	43900000	-0.091558	-0.021289	-0.001424	0.04366	0.158798	0.049648	0.006122	0.113255	-0.367126	0.082415	0.031358	-0.110688	0.543555	-0.324541	-0.038766	0.026858	-0.020123	-0.237591	-0.010151	-0.224938	0.086161	-0.300375	0.013203	-0.032926	-0.01515	0.112764	-0.017424	0.037827	-0.038247	0.013824	-0.088464	0.02246	0.015581	-0.007386	-0.07136	-0.082047	0.019631	-0.026491	-0.081001	-0.066453	-0.064721	-0.013432	-0.203737	-0.075595	-0.057504	0.016962	0.009319
1	43900001	44000000	-0.091558	-0.021289	-0.001424	0.04366	0.158798	0.049648	0.006122	0.113255	-0.367126	0.082415	0.031358	-0.110688	0.543555	-0.324541	-0.038766	0.026858	-0.020123	-0.237591	-0.010151	-0.224938	0.086161	-0.300375	0.013203	-0.032926	-0.01515	0.112764	-0.017424	0.037827	-0.038247	0.013824	-0.088464	0.02246	0.015581	-0.007386	-0.07136	-0.082047	0.019631	-0.026491	-0.081001	-0.066453	-0.064721	-0.013432	-0.203737	-0.075595	-0.057504	0.016962	0.009319
1	44000001	44100000	-0.091558	-0.021289	-0.001424	0.04366	0.158798	0.049648	0.006122	0.113255	-0.367126	0.082415	0.031358	-0.110688	0.543555	-0.324541	-0.038766	0.026858	-0.020123	-0.237591	-0.010151	-0.224938	0.086161	-0.300375	0.013203	-0.032926	-0.01515	0.112764	-0.017424	0.037827	-0.038247	0.013824	-0.088464	0.02246	0.015581	-0.007386	-0.07136	-0.082047	0.019631	-0.026491	-0.081001	-0.066453	-0.064721	-0.013432	-0.203737	-0.075595	-0.057504	0.016962	0.009319
1	44100001	44200000	-0.091558	-0.021289	-0.001424	0.04366	0.158798	0.049648	0.006122	0.113255	-0.367126	0.082415	0.031358	-0.110688	0.543555	-0.324541	-0.038766	0.026858	-0.020123	-0.237591	-0.010151	-0.224938	0.086161	-0.300375	0.013203	-0.032926	-0.01515	0.112764	-0.017424	0.037827	-0.038247	0.013824	-0.088464	0.02246	0.015581	-0.007386	-0.07136	-0.082047	0.019631	-0.026491	-0.081001	-0.066453	-0.064721	-0.013432	-0.203737	-0.075595	-0.057504	0.016962	0.009319
1	44200001	44300000	-0.091558	-0.021289	-0.001424	0.04366	0.158798	0.049648	0.006122	0.113255	-0.367126	0.082415	0.031358	-0.110688	0.543555	-0.324541	-0.038766	0.026858	-0.020123	-0.237591	-0.010151	-0.224938	0.086161	-0.300375	0.013203	-0.032926	-0.01515	0.112764	-0.017424	0.037827	-0.038247	0.013824	-0.088464	0.02246	0.015581	-0.007386	-0.07136	-0.082047	0.019631	-0.026491	-0.081001	-0.066453	-0.064721	-0.013432	-0.203737	-0.075595	-0.057504	0.016962	0.009319
1	44300001	44400000	-0.091558	-0.021289	-0.001424	0.04366	0.158798	0.049648	0.006122	0.113255	-0.367126	0.082415	0.031358	-0.110688	0.543555	-0.324541	-0.038766	0.026858	-0.020123	-0.237591	-0.010151	-0.224938	0.086161	-0.300375	0.013203	-0.032926	-0.01515	0.112764	-0.017424	0.037827	-0.038247	0.013824	-0.088464	0.02246	0.015581	-0.007386	-0.07136	-0.082047	0.019631	-0.026491	-0.081001	-0.066453	-0.064721	-0.013432	-0.203737	-0.075595	-0.057504	0.016962	0.009319
1	44400001	44500000	-0.091558	-0.021289	-0.001424	0.04366	0.158798	0.049648	0.006122	0.113255	-0.367126	0.082415	0.031358	-0.110688	0.543555	-0.324541	-0.038766	0.026858	-0.020123	-0.237591	-0.010151	-0.224938	0.086161	-0.300375	0.013203	-0.032926	-0.01515	0.112764	-0.017424	0.037827	-0.038247	0.013824	-0.088464	0.02246	0.015581	-0.007386	-0.07136	-0.082047	0.019631	-0.026491	-0.081001	-0.066453	-0.064721	-0.013432	-0.203737	-0.075595	-0.057504	0.016962	0.009319
1	44500001	44600000	-0.091558	-0.021289	-0.001424	0.04366	0.158798	0.049648	0.006122	0.113255	-0.367126	0.082415	0.031358	-0.110688	0.543555	-0.324541	-0.038766	0.026858	-0.020123	-0.237591	-0.010151	-0.224938	0.086161	-0.300375	0.013203	-0.032926	-0.01515	0.112764	-0.017424	0.037827	-0.038247	0.013824	-0.088464	0.02246	0.015581	-0.007386	-0.07136	-0.082047	0.019631	-0.026491	-0.081001	-0.066453	-0.064721	-0.013432	-0.203737	-0.075595	-0.057504	0.016962	0.009319
1	44700001	44800000	-0.091558	-0.021289	-0.001424	0.04366	0.158798	0.049648	0.006122	0.113255	-0.367126	0.082415	0.031358	-0.110688	0.543555	-0.324541	-0.038766	0.026858	-0.020123	-0.237591	-0.010151	-0.224938	0.086161	-0.300375	0.013203	-0.032926	-0.01515	0.112764	-0.017424	0.037827	-0.038247	0.013824	-0.088464	0.02246	0.015581	-0.007386	-0.07136	-0.082047	0.019631	-0.026491	-0.081001	-0.066453	-0.064721	-0.013432	-0.203737	-0.075595	-0.057504	0.016962	0.009319
1	44800001	44900000	-0.091558	-0.021289	-0.001424	0.04366	0.158798	0.049648	0.006122	0.113255	-0.367126	0.082415	0.031358	-0.110688	0.543555	-0.324541	-0.038766	0.026858	-0.020123	-0.237591	-0.010151	-0.224938	0.086161	-0.300375	0.013203	-0.032926	-0.01515	0.112764	-0.017424	0.037827	-0.038247	0.013824	-0.088464	0.02246	0.015581	-0.007386	-0.07136	-0.082047	0.019631	-0.026491	-0.081001	-0.066453	-0.064721	-0.013432	-0.203737	-0.075595	-0.057504	0.016962	0.009319
1	44900001	45000000	-0.091558	-0.021289	-0.001424	0.04366	0.158798	0.049648	0.006122	0.113255	-0.367126	0.082415	0.031358	-0.110688	0.543555	-0.324541	-0.038766	0.026858	-0.020123	-0.237591	-0.010151	-0.224938	0.086161	-0.300375	0.013203	-0.032926	-0.01515	0.112764	-0.017424	0.037827	-0.038247	0.013824	-0.088464	0.02246	0.015581	-0.007386	-0.07136	-0.082047	0.019631	-0.026491	-0.081001	-0.066453	-0.064721	-0.013432	-0.203737	-0.075595	-0.057504	0.016962	0.009319
1	45000001	45100000	-0.091558	-0.021289	-0.001424	0.04366	0.158798	0.049648	0.006122	0.113255	-0.367126	0.082415	0.031358	-0.110688	0.543555	-0.324541	-0.038766	0.026858	-0.020123	-0.237591	-0.010151	-0.224938	0.086161	-0.300375	0.013203	-0.032926	-0.01515	0.112764	-0.017424	0.037827	-0.038247	0.013824	-0.088464	0.02246	0.015581	-0.007386	-0.07136	-0.082047	0.019631	-0.026491	-0.081001	-0.066453	-0.064721	-0.013432	-0.203737	-0.075595	-0.057504	0.016962	0.009319
1	45100001	45200000	-0.091558	-0.021289	-0.001424	0.04366	0.158798	0.049648	0.006122	0.113255	-0.367126	0.082415	0.031358	-0.110688	0.543555	-0.324541	-0.038766	0.026858	-0.020123	-0.237591	-0.010151	-0.224938	0.086161	-0.300375	0.013203	-0.032926	-0.01515	0.112764	-0.017424	0.037827	-0.038247	0.013824	-0.088464	0.02246	0.015581	-0.007386	-0.07136	-0.082047	0.019631	-0.026491	-0.081001	-0.066453	-0.064721	-0.013432	-0.203737	-0.075595	-0.057504	0.016962	0.009319
1	45200001	45300000	-0.091558	-0.021289	-0.001424	0.04366	0.158798	0.049648	0.006122	0.113255	-0.367126	0.082415	0.031358	-0.110688	0.543555	-0.324541	-0.038766	0.026858	-0.020123	-0.237591	-0.010151	-0.224938	0.086161	-0.300375	0.013203	-0.032926	-0.01515	0.112764	-0.017424	0.037827	-0.038247	0.013824	-0.088464	0.02246	0.015581	-0.007386	-0.07136	-0.082047	0.019631	-0.026491	-0.081001	-0.066453	-0.064721	-0.013432	-0.203737	-0.075595	-0.057504	0.016962	0.009319
1	45400001	45500000	-0.091558	-0.021289	-0.001424	0.04366	0.158798	0.049648	0.006122	0.113255	-0.367126	0.082415	0.031358	-0.110688	0.543555	-0.324541	-0.038766	0.026858	-0.020123	-0.237591	-0.010151	-0.224938	0.086161	-0.300375	0.013203	-0.032926	-0.01515	0.112764	-0.017424	0.037827	-0.038247	0.013824	-0.088464	0.02246	0.015581	-0.007386	-0.07136	-0.082047	0.019631	-0.026491	-0.081001	-0.066453	-0.064721	-0.013432	-0.203737	-0.075595	-0.057504	0.016962	0.009319
1	45700001	45800000	-0.091558	-0.021289	-0.001424	0.04366	0.158798	0.049648	0.006122	0.113255	-0.367126	0.082415	0.031358	-0.110688	0.543555	-0.324541	-0.038766	0.026858	-0.020123	-0.237591	-0.010151	-0.224938	0.086161	-0.300375	0.013203	-0.032926	-0.01515	0.112764	-0.017424	0.037827	-0.038247	0.013824	-0.088464	0.02246	0.015581	-0.007386	-0.07136	-0.082047	0.019631	-0.026491	-0.081001	-0.066453	-0.064721	-0.013432	-0.203737	-0.075595	-0.057504	0.016962	0.009319
1	45900001	46000000	-0.091558	-0.021289	-0.001424	0.04366	0.158798	0.049648	0.006122	0.113255	-0.367126	0.082415	0.031358	-0.110688	0.543555	-0.324541	-0.038766	0.026858	-0.020123	-0.237591	-0.010151	-0.224938	0.086161	-0.300375	0.013203	-0.032926	-0.01515	0.112764	-0.017424	0.037827	-0.038247	0.013824	-0.088464	0.02246	0.015581	-0.007386	-0.07136	-0.082047	0.019631	-0.026491	-0.081001	-0.066453	-0.064721	-0.013432	-0.203737	-0.075595	-0.057504	0.016962	0.009319
1	46100001	46200000	-0.091558	-0.021289	-0.001424	0.04366	0.158798	0.049648	0.006122	0.113255	-0.367126	0.082415	0.031358	-0.110688	0.543555	-0.324541	-0.038766	0.026858	-0.020123	-0.237591	-0.010151	-0.224938	0.086161	-0.300375	0.013203	-0.032926	-0.01515	0.112764	-0.017424	0.037827	-0.038247	0.013824	-0.088464	0.02246	0.015581	-0.007386	-0.07136	-0.082047	0.019631	-0.026491	-0.081001	-0.066453	-0.064721	-0.013432	-0.203737	-0.075595	-0.057504	0.016962	0.009319
1	46300001	46400000	-0.091558	-0.021289	-0.001424	0.04366	0.158798	0.049648	0.006122	0.113255	-0.367126	0.082415	0.031358	-0.110688	0.543555	-0.324541	-0.038766	0.026858	-0.020123	-0.237591	-0.010151	-0.224938	0.086161	-0.300375	0.013203	-0.032926	-0.01515	0.112764	-0.017424	0.037827	-0.038247	0.013824	-0.088464	0.02246	0.015581	-0.007386	-0.07136	-0.082047	0.019631	-0.026491	-0.081001	-0.066453	-0.064721	-0.013432	-0.203737	-0.075595	-0.057504	0.016962	0.009319
1	46400001	46500000	-0.091558	-0.021289	-0.001424	0.04366	0.158798	0.049648	0.006122	0.113255	-0.367126	0.082415	0.031358	-0.110688	0.543555	-0.324541	-0.038766	0.026858	-0.020123	-0.237591	-0.010151	-0.224938	0.086161	-0.300375	0.013203	-0.032926	-0.01515	0.112764	-0.017424	0.037827	-0.038247	0.013824	-0.088464	0.02246	0.015581	-0.007386	-0.07136	-0.082047	0.019631	-0.026491	-0.081001	-0.066453	-0.064721	-0.013432	-0.203737	-0.075595	-0.057504	0.016962	0.009319
1	46500001	46600000	-0.091558	-0.021289	-0.001424	0.04366	0.158798	0.049648	0.006122	0.113255	-0.367126	0.082415	0.031358	-0.110688	0.543555	-0.324541	-0.038766	0.026858	-0.020123	-0.237591	-0.010151	-0.224938	0.086161	-0.300375	0.013203	-0.032926	-0.01515	0.112764	-0.017424	0.037827	-0.038247	0.013824	-0.088464	0.02246	0.015581	-0.007386	-0.07136	-0.082047	0.019631	-0.026491	-0.081001	-0.066453	-0.064721	-0.013432	-0.203737	-0.075595	-0.057504	0.016962	0.009319
1	46600001	46700000	-0.091558	-0.021289	-0.001424	0.04366	0.158798	0.049648	0.006122	0.113255	-0.367126	0.082415	0.031358	-0.110688	0.543555	-0.324541	-0.038766	0.026858	-0.020123	-0.237591	-0.010151	-0.224938	0.086161	-0.300375	0.013203	-0.032926	-0.01515	0.112764	-0.017424	0.037827	-0.038247	0.013824	-0.088464	0.02246	0.015581	-0.007386	-0.07136	-0.082047	0.019631	-0.026491	-0.081001	-0.066453	-0.064721	-0.013432	-0.203737	-0.075595	-0.057504	0.016962	0.009319
1	46800001	46900000	-0.091558	-0.021289	-0.001424	0.04366	0.158798	0.049648	0.006122	0.113255	-0.367126	0.082415	0.031358	-0.110688	0.543555	-0.324541	-0.038766	0.026858	-0.020123	-0.237591	-0.010151	-0.224938	0.086161	-0.300375	0.013203	-0.032926	-0.01515	0.112764	-0.017424	0.037827	-0.038247	0.013824	-0.088464	0.02246	0.015581	-0.007386	-0.07136	-0.082047	0.019631	-0.026491	-0.081001	-0.066453	-0.064721	-0.013432	-0.203737	-0.075595	-0.057504	0.016962	0.009319
1	46900001	47000000	-0.091558	-0.021289	-0.001424	0.04366	0.158798	0.049648	0.006122	0.113255	-0.367126	0.082415	0.031358	-0.110688	0.543555	-0.324541	-0.038766	0.026858	-0.020123	-0.237591	-0.010151	-0.224938	0.086161	-0.300375	0.013203	-0.032926	-0.01515	0.112764	-0.017424	0.037827	-0.038247	0.013824	-0.088464	0.02246	0.015581	-0.007386	-0.07136	-0.082047	0.019631	-0.026491	-0.081001	-0.066453	-0.064721	-0.013432	-0.203737	-0.075595	-0.057504	0.016962	0.009319
1	47000001	47100000	-0.091558	-0.021289	-0.001424	0.04366	0.158798	0.049648	0.006122	0.113255	-0.367126	0.082415	0.031358	-0.110688	0.543555	-0.324541	-0.038766	0.026858	-0.020123	-0.237591	-0.010151	-0.224938	0.086161	-0.300375	0.013203	-0.032926	-0.01515	0.112764	-0.017424	0.037827	-0.038247	0.013824	-0.088464	0.02246	0.015581	-0.007386	-0.07136	-0.082047	0.019631	-0.026491	-0.081001	-0.066453	-0.064721	-0.013432	-0.203737	-0.075595	-0.057504	0.016962	0.009319
1	47100001	47200000	-0.091558	-0.021289	-0.001424	0.04366	0.158798	0.049648	0.006122	0.113255	-0.367126	0.082415	0.031358	-0.110688	0.543555	-0.324541	-0.038766	0.026858	-0.020123	-0.237591	-0.010151	-0.224938	0.086161	-0.300375	0.013203	-0.032926	-0.01515	0.112764	-0.017424	0.037827	-0.038247	0.013824	-0.088464	0.02246	0.015581	-0.007386	-0.07136	-0.082047	0.019631	-0.026491	-0.081001	-0.066453	-0.064721	-0.013432	-0.203737	-0.075595	-0.057504	0.016962	0.009319
1	47200001	47300000	-0.091558	-0.021289	-0.001424	0.04366	0.158798	0.049648	0.006122	0.113255	-0.367126	0.082415	0.031358	-0.110688	0.543555	-0.324541	-0.038766	0.026858	-0.020123	-0.237591	-0.010151	-0.224938	0.086161	-0.300375	0.013203	-0.032926	-0.01515	0.112764	-0.017424	0.037827	-0.038247	0.013824	-0.088464	0.02246	0.015581	-0.007386	-0.07136	-0.082047	0.019631	-0.026491	-0.081001	-0.066453	-0.064721	-0.013432	-0.203737	-0.075595	-0.057504	0.016962	0.009319
1	47800001	47900000	-0.091558	-0.021289	-0.001424	0.04366	0.158798	0.049648	0.006122	0.113255	-0.367126	0.082415	0.031358	-0.110688	0.543555	-0.324541	-0.038766	0.026858	-0.020123	-0.237591	-0.010151	-0.224938	0.086161	-0.300375	0.013203	-0.032926	-0.01515	0.112764	-0.017424	0.037827	-0.038247	0.013824	-0.088464	0.02246	0.015581	-0.007386	-0.07136	-0.082047	0.019631	-0.026491	-0.081001	-0.066453	-0.064721	-0.013432	-0.203737	-0.075595	-0.057504	0.016962	0.009319
1	47900001	48000000	-0.091558	-0.021289	-0.001424	0.04366	0.158798	0.049648	0.006122	0.113255	-0.367126	0.082415	0.031358	-0.110688	0.543555	-0.324541	-0.038766	0.026858	-0.020123	-0.237591	-0.010151	-0.224938	0.086161	-0.300375	0.013203	-0.032926	-0.01515	0.112764	-0.017424	0.037827	-0.038247	0.013824	-0.088464	0.02246	0.015581	-0.007386	-0.07136	-0.082047	0.019631	-0.026491	-0.081001	-0.066453	-0.064721	-0.013432	-0.203737	-0.075595	-0.057504	0.016962	0.009319
1	48000001	48100000	-0.091558	-0.021289	-0.001424	0.04366	0.158798	0.049648	0.006122	0.113255	-0.367126	0.082415	0.031358	-0.110688	0.543555	-0.324541	-0.038766	0.026858	-0.020123	-0.237591	-0.010151	-0.224938	0.086161	-0.300375	0.013203	-0.032926	-0.01515	0.112764	-0.017424	0.037827	-0.038247	0.013824	-0.088464	0.02246	0.015581	-0.007386	-0.07136	-0.082047	0.019631	-0.026491	-0.081001	-0.066453	-0.064721	-0.013432	-0.203737	-0.075595	-0.057504	0.016962	0.009319
1	48100001	48200000	-0.091558	-0.021289	-0.001424	0.04366	0.158798	0.049648	0.006122	0.113255	-0.367126	0.082415	0.031358	-0.110688	0.543555	-0.324541	-0.038766	0.026858	-0.020123	-0.237591	-0.010151	-0.224938	0.086161	-0.300375	0.013203	-0.032926	-0.01515	0.112764	-0.017424	0.037827	-0.038247	0.013824	-0.088464	0.02246	0.015581	-0.007386	-0.07136	-0.082047	0.019631	-0.026491	-0.081001	-0.066453	-0.064721	-0.013432	-0.203737	-0.075595	-0.057504	0.016962	0.009319
1	48200001	48300000	-0.091558	-0.021289	-0.001424	0.04366	0.158798	0.049648	0.006122	0.113255	-0.367126	0.082415	0.031358	-0.110688	0.543555	-0.324541	-0.038766	0.026858	-0.020123	-0.237591	-0.010151	-0.224938	0.086161	-0.300375	0.013203	-0.032926	-0.01515	0.112764	-0.017424	0.037827	-0.038247	0.013824	-0.088464	0.02246	0.015581	-0.007386	-0.07136	-0.082047	0.019631	-0.026491	-0.081001	-0.066453	-0.064721	-0.013432	-0.203737	-0.075595	-0.057504	0.016962	0.009319
1	48300001	48400000	-0.091558	-0.021289	-0.001424	0.04366	0.158798	0.049648	0.006122	0.113255	-0.367126	0.082415	0.031358	-0.110688	0.543555	-0.324541	-0.038766	0.026858	-0.020123	-0.237591	-0.010151	-0.224938	0.086161	-0.300375	0.013203	-0.032926	-0.01515	0.112764	-0.017424	0.037827	-0.038247	0.013824	-0.088464	0.02246	0.015581	-0.007386	-0.07136	-0.082047	0.019631	-0.026491	-0.081001	-0.066453	-0.064721	-0.013432	-0.203737	-0.075595	-0.057504	0.016962	0.009319
1	48400001	48500000	-0.091558	-0.021289	-0.001424	0.04366	0.158798	0.049648	0.006122	0.113255	-0.367126	0.082415	0.031358	-0.110688	0.543555	-0.324541	-0.038766	0.026858	-0.020123	-0.237591	-0.010151	-0.224938	0.086161	-0.300375	0.013203	-0.032926	-0.01515	0.112764	-0.017424	0.037827	-0.038247	0.013824	-0.088464	0.02246	0.015581	-0.007386	-0.07136	-0.082047	0.019631	-0.026491	-0.081001	-0.066453	-0.064721	-0.013432	-0.203737	-0.075595	-0.057504	0.016962	0.009319
1	48500001	48600000	-0.091558	-0.021289	-0.001424	0.04366	0.158798	0.049648	0.006122	0.113255	-0.367126	0.082415	0.031358	-0.110688	0.543555	-0.324541	-0.038766	0.026858	-0.020123	-0.237591	-0.010151	-0.224938	0.086161	-0.300375	0.013203	-0.032926	-0.01515	0.112764	-0.017424	0.037827	-0.038247	0.013824	-0.088464	0.02246	0.015581	-0.007386	-0.07136	-0.082047	0.019631	-0.026491	-0.081001	-0.066453	-0.064721	-0.013432	-0.203737	-0.075595	-0.057504	0.016962	0.009319
1	48600001	48700000	-0.091558	-0.021289	-0.001424	0.04366	0.158798	0.049648	0.006122	0.113255	-0.367126	0.082415	0.031358	-0.110688	0.543555	-0.324541	-0.038766	0.026858	-0.020123	-0.237591	-0.010151	-0.224938	0.086161	-0.300375	0.013203	-0.032926	-0.01515	0.112764	-0.017424	0.037827	-0.038247	0.013824	-0.088464	0.02246	0.015581	-0.007386	-0.07136	-0.082047	0.019631	-0.026491	-0.081001	-0.066453	-0.064721	-0.013432	-0.203737	-0.075595	-0.057504	0.016962	0.009319
1	48800001	48900000	-0.091558	-0.021289	-0.001424	0.04366	0.158798	0.049648	0.006122	0.113255	-0.367126	0.082415	0.031358	-0.110688	0.543555	-0.324541	-0.038766	0.026858	-0.020123	-0.237591	-0.010151	-0.224938	0.086161	-0.300375	0.013203	-0.032926	-0.01515	0.112764	-0.017424	0.037827	-0.038247	0.013824	-0.088464	0.02246	0.015581	-0.007386	-0.07136	-0.082047	0.019631	-0.026491	-0.081001	-0.066453	-0.064721	-0.013432	-0.203737	-0.075595	-0.057504	0.016962	0.009319
1	48900001	49000000	-0.091558	-0.021289	-0.001424	0.04366	0.158798	0.049648	0.006122	0.113255	-0.367126	0.082415	0.031358	-0.110688	0.543555	-0.324541	-0.038766	0.026858	-0.020123	-0.237591	-0.010151	-0.224938	0.086161	-0.300375	0.013203	-0.032926	-0.01515	0.112764	-0.017424	0.037827	-0.038247	0.013824	-0.088464	0.02246	0.015581	-0.007386	-0.07136	-0.082047	0.019631	-0.026491	-0.081001	-0.066453	-0.064721	-0.013432	-0.203737	-0.075595	-0.057504	0.016962	0.009319
1	49000001	49100000	-0.091558	-0.021289	-0.001424	0.04366	0.158798	0.049648	0.006122	0.113255	-0.367126	0.082415	0.031358	-0.110688	0.543555	-0.324541	-0.038766	0.026858	-0.020123	-0.237591	-0.010151	-0.224938	0.086161	-0.300375	0.013203	-0.032926	-0.01515	0.112764	-0.017424	0.037827	-0.038247	0.013824	-0.088464	0.02246	0.015581	-0.007386	-0.07136	-0.082047	0.019631	-0.026491	-0.081001	-0.066453	-0.064721	-0.013432	-0.203737	-0.075595	-0.057504	0.016962	0.009319
1	49100001	49200000	-0.091558	-0.021289	-0.001424	0.04366	0.158798	0.049648	0.006122	0.113255	-0.367126	0.082415	0.031358	-0.110688	0.543555	-0.324541	-0.038766	0.026858	-0.020123	-0.237591	-0.010151	-0.224938	0.086161	-0.300375	0.013203	-0.032926	-0.01515	0.112764	-0.017424	0.037827	-0.038247	0.013824	-0.088464	0.02246	0.015581	-0.007386	-0.07136	-0.082047	0.019631	-0.026491	-0.081001	-0.066453	-0.064721	-0.013432	-0.203737	-0.075595	-0.057504	0.016962	0.009319
1	49200001	49300000	-0.091558	-0.021289	-0.001424	0.04366	0.158798	0.049648	0.006122	0.113255	-0.367126	0.082415	0.031358	-0.110688	0.543555	-0.324541	-0.038766	0.026858	-0.020123	-0.237591	-0.010151	-0.224938	0.086161	-0.300375	0.013203	-0.032926	-0.01515	0.112764	-0.017424	0.037827	-0.038247	0.013824	-0.088464	0.02246	0.015581	-0.007386	-0.07136	-0.082047	0.019631	-0.026491	-0.081001	-0.066453	-0.064721	-0.013432	-0.203737	-0.075595	-0.057504	0.016962	0.009319
1	49300001	49400000	-0.091558	-0.021289	-0.001424	0.04366	0.158798	0.049648	0.006122	0.113255	-0.367126	0.082415	0.031358	-0.110688	0.543555	-0.324541	-0.038766	0.026858	-0.020123	-0.237591	-0.010151	-0.224938	0.086161	-0.300375	0.013203	-0.032926	-0.01515	0.112764	-0.017424	0.037827	-0.038247	0.013824	-0.088464	0.02246	0.015581	-0.007386	-0.07136	-0.082047	0.019631	-0.026491	-0.081001	-0.066453	-0.064721	-0.013432	-0.203737	-0.075595	-0.057504	0.016962	0.009319
1	49400001	49500000	-0.091558	-0.021289	-0.001424	0.04366	0.158798	0.049648	0.006122	0.113255	-0.367126	0.082415	0.031358	-0.110688	0.543555	-0.324541	-0.038766	0.026858	-0.020123	-0.237591	-0.010151	-0.224938	0.086161	-0.300375	0.013203	-0.032926	-0.01515	0.112764	-0.017424	0.037827	-0.038247	0.013824	-0.088464	0.02246	0.015581	-0.007386	-0.07136	-0.082047	0.019631	-0.026491	-0.081001	-0.066453	-0.064721	-0.013432	-0.203737	-0.075595	-0.057504	0.016962	0.009319
1	49500001	49600000	-0.091558	-0.021289	-0.001424	0.04366	0.158798	0.049648	0.006122	0.113255	-0.367126	0.082415	0.031358	-0.110688	0.543555	-0.324541	-0.038766	0.026858	-0.020123	-0.237591	-0.010151	-0.224938	0.086161	-0.300375	0.013203	-0.032926	-0.01515	0.112764	-0.017424	0.037827	-0.038247	0.013824	-0.088464	0.02246	0.015581	-0.007386	-0.07136	-0.082047	0.019631	-0.026491	-0.081001	-0.066453	-0.064721	-0.013432	-0.203737	-0.075595	-0.057504	0.016962	0.009319
1	49600001	49700000	-0.091558	-0.021289	-0.001424	0.04366	0.158798	0.049648	0.006122	0.113255	-0.367126	0.082415	0.031358	-0.110688	0.543555	-0.324541	-0.038766	0.026858	-0.020123	-0.237591	-0.010151	-0.224938	0.086161	-0.300375	0.013203	-0.032926	-0.01515	0.112764	-0.017424	0.037827	-0.038247	0.013824	-0.088464	0.02246	0.015581	-0.007386	-0.07136	-0.082047	0.019631	-0.026491	-0.081001	-0.066453	-0.064721	-0.013432	-0.203737	-0.075595	-0.057504	0.016962	0.009319
1	49700001	49800000	-0.091558	-0.021289	-0.001424	0.04366	0.158798	0.049648	0.006122	0.113255	-0.367126	0.082415	0.031358	-0.110688	0.543555	-0.324541	-0.038766	0.026858	-0.020123	-0.237591	-0.010151	-0.224938	0.086161	-0.300375	0.013203	-0.032926	-0.01515	0.112764	-0.017424	0.037827	-0.038247	0.013824	-0.088464	0.02246	0.015581	-0.007386	-0.07136	-0.082047	0.019631	-0.026491	-0.081001	-0.066453	-0.064721	-0.013432	-0.203737	-0.075595	-0.057504	0.016962	0.009319
1	49800001	49900000	-0.091558	-0.021289	-0.001424	0.04366	0.158798	0.049648	0.006122	0.113255	-0.367126	0.082415	0.031358	-0.110688	0.543555	-0.324541	-0.038766	0.026858	-0.020123	-0.237591	-0.010151	-0.224938	0.086161	-0.300375	0.013203	-0.032926	-0.01515	0.112764	-0.017424	0.037827	-0.038247	0.013824	-0.088464	0.02246	0.015581	-0.007386	-0.07136	-0.082047	0.019631	-0.026491	-0.081001	-0.066453	-0.064721	-0.013432	-0.203737	-0.075595	-0.057504	0.016962	0.009319
1	49900001	50000000	-0.091558	-0.021289	-0.001424	0.04366	0.158798	0.049648	0.006122	0.113255	-0.367126	0.082415	0.031358	-0.110688	0.543555	-0.324541	-0.038766	0.026858	-0.020123	-0.237591	-0.010151	-0.224938	0.086161	-0.300375	0.013203	-0.032926	-0.01515	0.112764	-0.017424	0.037827	-0.038247	0.013824	-0.088464	0.02246	0.015581	-0.007386	-0.07136	-0.082047	0.019631	-0.026491	-0.081001	-0.066453	-0.064721	-0.013432	-0.203737	-0.075595	-0.057504	0.016962	0.009319
1	50000001	50100000	-0.091558	-0.021289	-0.001424	0.04366	0.158798	0.049648	0.006122	0.113255	-0.367126	0.082415	0.031358	-0.110688	0.543555	-0.324541	-0.038766	0.026858	-0.020123	-0.237591	-0.010151	-0.224938	0.086161	-0.300375	0.013203	-0.032926	-0.01515	0.112764	-0.017424	0.037827	-0.038247	0.013824	-0.088464	0.02246	0.015581	-0.007386	-0.07136	-0.082047	0.019631	-0.026491	-0.081001	-0.066453	-0.064721	-0.013432	-0.203737	-0.075595	-0.057504	0.016962	0.009319
1	50100001	50200000	-0.091558	-0.021289	-0.001424	0.04366	0.158798	0.049648	0.006122	0.113255	-0.367126	0.082415	0.031358	-0.110688	0.543555	-0.324541	-0.038766	0.026858	-0.020123	-0.237591	-0.010151	-0.224938	0.086161	-0.300375	0.013203	-0.032926	-0.01515	0.112764	-0.017424	0.037827	-0.038247	0.013824	-0.088464	0.02246	0.015581	-0.007386	-0.07136	-0.082047	0.019631	-0.026491	-0.081001	-0.066453	-0.064721	-0.013432	-0.203737	-0.075595	-0.057504	0.016962	0.009319
1	50300001	50400000	-0.091558	-0.021289	-0.001424	0.04366	0.158798	0.049648	0.006122	0.113255	-0.367126	0.082415	0.031358	-0.110688	0.543555	-0.324541	-0.038766	0.026858	-0.020123	-0.237591	-0.010151	-0.224938	0.086161	-0.300375	0.013203	-0.032926	-0.01515	0.112764	-0.017424	0.037827	-0.038247	0.013824	-0.088464	0.02246	0.015581	-0.007386	-0.07136	-0.082047	0.019631	-0.026491	-0.081001	-0.066453	-0.064721	-0.013432	-0.203737	-0.075595	-0.057504	0.016962	0.009319
1	50400001	50500000	-0.091558	-0.021289	-0.001424	0.04366	0.158798	0.049648	0.006122	0.113255	-0.367126	0.082415	0.031358	-0.110688	0.543555	-0.324541	-0.038766	0.026858	-0.020123	-0.237591	-0.010151	-0.224938	0.086161	-0.300375	0.013203	-0.032926	-0.01515	0.112764	-0.017424	0.037827	-0.038247	0.013824	-0.088464	0.02246	0.015581	-0.007386	-0.07136	-0.082047	0.019631	-0.026491	-0.081001	-0.066453	-0.064721	-0.013432	-0.203737	-0.075595	-0.057504	0.016962	0.009319
1	50500001	50600000	-0.091558	-0.021289	-0.001424	0.04366	0.158798	0.049648	0.006122	0.113255	-0.367126	0.082415	0.031358	-0.110688	0.543555	-0.324541	-0.038766	0.026858	-0.020123	-0.237591	-0.010151	-0.224938	0.086161	-0.300375	0.013203	-0.032926	-0.01515	0.112764	-0.017424	0.037827	-0.038247	0.013824	-0.088464	0.02246	0.015581	-0.007386	-0.07136	-0.082047	0.019631	-0.026491	-0.081001	-0.066453	-0.064721	-0.013432	-0.203737	-0.075595	-0.057504	0.016962	0.009319
1	50600001	50700000	-0.091558	-0.021289	-0.001424	0.04366	0.158798	0.049648	0.006122	0.113255	-0.367126	0.082415	0.031358	-0.110688	0.543555	-0.324541	-0.038766	0.026858	-0.020123	-0.237591	-0.010151	-0.224938	0.086161	-0.300375	0.013203	-0.032926	-0.01515	0.112764	-0.017424	0.037827	-0.038247	0.013824	-0.088464	0.02246	0.015581	-0.007386	-0.07136	-0.082047	0.019631	-0.026491	-0.081001	-0.066453	-0.064721	-0.013432	-0.203737	-0.075595	-0.057504	0.016962	0.009319
1	50700001	50800000	-0.091558	-0.021289	-0.001424	0.04366	0.158798	0.049648	0.006122	0.113255	-0.367126	0.082415	0.031358	-0.110688	0.543555	-0.324541	-0.038766	0.026858	-0.020123	-0.237591	-0.010151	-0.224938	0.086161	-0.300375	0.013203	-0.032926	-0.01515	0.112764	-0.017424	0.037827	-0.038247	0.013824	-0.088464	0.02246	0.015581	-0.007386	-0.07136	-0.082047	0.019631	-0.026491	-0.081001	-0.066453	-0.064721	-0.013432	-0.203737	-0.075595	-0.057504	0.016962	0.009319
1	50800001	50900000	-0.091558	-0.021289	-0.001424	0.04366	0.158798	0.049648	0.006122	0.113255	-0.367126	0.082415	0.031358	-0.110688	0.543555	-0.324541	-0.038766	0.026858	-0.020123	-0.237591	-0.010151	-0.224938	0.086161	-0.300375	0.013203	-0.032926	-0.01515	0.112764	-0.017424	0.037827	-0.038247	0.013824	-0.088464	0.02246	0.015581	-0.007386	-0.07136	-0.082047	0.019631	-0.026491	-0.081001	-0.066453	-0.064721	-0.013432	-0.203737	-0.075595	-0.057504	0.016962	0.009319
1	50900001	51000000	-0.091558	-0.021289	-0.001424	0.04366	0.158798	0.049648	0.006122	0.113255	-0.367126	0.082415	0.031358	-0.110688	0.543555	-0.324541	-0.038766	0.026858	-0.020123	-0.237591	-0.010151	-0.224938	0.086161	-0.300375	0.013203	-0.032926	-0.01515	0.112764	-0.017424	0.037827	-0.038247	0.013824	-0.088464	0.02246	0.015581	-0.007386	-0.07136	-0.082047	0.019631	-0.026491	-0.081001	-0.066453	-0.064721	-0.013432	-0.203737	-0.075595	-0.057504	0.016962	0.009319
1	51000001	51100000	-0.091558	-0.021289	-0.001424	0.04366	0.158798	0.049648	0.006122	0.113255	-0.367126	0.082415	0.031358	-0.110688	0.543555	-0.324541	-0.038766	0.026858	-0.020123	-0.237591	-0.010151	-0.224938	0.086161	-0.300375	0.013203	-0.032926	-0.01515	0.112764	-0.017424	0.037827	-0.038247	0.013824	-0.088464	0.02246	0.015581	-0.007386	-0.07136	-0.082047	0.019631	-0.026491	-0.081001	-0.066453	-0.064721	-0.013432	-0.203737	-0.075595	-0.057504	0.016962	0.009319
1	51100001	51200000	-0.091558	-0.021289	-0.001424	0.04366	0.158798	0.049648	0.006122	0.113255	-0.367126	0.082415	0.031358	-0.110688	0.543555	-0.324541	-0.038766	0.026858	-0.020123	-0.237591	-0.010151	-0.224938	0.086161	-0.300375	0.013203	-0.032926	-0.01515	0.112764	-0.017424	0.037827	-0.038247	0.013824	-0.088464	0.02246	0.015581	-0.007386	-0.07136	-0.082047	0.019631	-0.026491	-0.081001	-0.066453	-0.064721	-0.013432	-0.203737	-0.075595	-0.057504	0.016962	0.009319
1	51500001	51600000	-0.091558	-0.021289	-0.001424	0.04366	0.158798	0.049648	0.006122	0.113255	-0.367126	0.082415	0.031358	-0.110688	0.543555	-0.324541	-0.038766	0.026858	-0.020123	-0.237591	-0.010151	-0.224938	0.086161	-0.300375	0.013203	-0.032926	-0.01515	0.112764	-0.017424	0.037827	-0.038247	0.013824	-0.088464	0.02246	0.015581	-0.007386	-0.07136	-0.082047	0.019631	-0.026491	-0.081001	-0.066453	-0.064721	-0.013432	-0.203737	-0.075595	-0.057504	0.016962	0.009319
1	51600001	51700000	-0.091558	-0.021289	-0.001424	0.04366	0.158798	0.049648	0.006122	0.113255	-0.367126	0.082415	0.031358	-0.110688	0.543555	-0.324541	-0.038766	0.026858	-0.020123	-0.237591	-0.010151	-0.224938	0.086161	-0.300375	0.013203	-0.032926	-0.01515	0.112764	-0.017424	0.037827	-0.038247	0.013824	-0.088464	0.02246	0.015581	-0.007386	-0.07136	-0.082047	0.019631	-0.026491	-0.081001	-0.066453	-0.064721	-0.013432	-0.203737	-0.075595	-0.057504	0.016962	0.009319
1	51700001	51800000	-0.091558	-0.021289	-0.001424	0.04366	0.158798	0.049648	0.006122	0.113255	-0.367126	0.082415	0.031358	-0.110688	0.543555	-0.324541	-0.038766	0.026858	-0.020123	-0.237591	-0.010151	-0.224938	0.086161	-0.300375	0.013203	-0.032926	-0.01515	0.112764	-0.017424	0.037827	-0.038247	0.013824	-0.088464	0.02246	0.015581	-0.007386	-0.07136	-0.082047	0.019631	-0.026491	-0.081001	-0.066453	-0.064721	-0.013432	-0.203737	-0.075595	-0.057504	0.016962	0.009319
1	52000001	52100000	-0.091558	-0.021289	-0.001424	0.04366	0.158798	0.049648	0.006122	0.113255	-0.367126	0.082415	0.031358	-0.110688	0.543555	-0.324541	-0.038766	0.026858	-0.020123	-0.237591	-0.010151	-0.224938	0.086161	-0.300375	0.013203	-0.032926	-0.01515	0.112764	-0.017424	0.037827	-0.038247	0.013824	-0.088464	0.02246	0.015581	-0.007386	-0.07136	-0.082047	0.019631	-0.026491	-0.081001	-0.066453	-0.064721	-0.013432	-0.203737	-0.075595	-0.057504	0.016962	0.009319
1	52100001	52200000	-0.091558	-0.021289	-0.001424	0.04366	0.158798	0.049648	0.006122	0.113255	-0.367126	0.082415	0.031358	-0.110688	0.543555	-0.324541	-0.038766	0.026858	-0.020123	-0.237591	-0.010151	-0.224938	0.086161	-0.300375	0.013203	-0.032926	-0.01515	0.112764	-0.017424	0.037827	-0.038247	0.013824	-0.088464	0.02246	0.015581	-0.007386	-0.07136	-0.082047	0.019631	-0.026491	-0.081001	-0.066453	-0.064721	-0.013432	-0.203737	-0.075595	-0.057504	0.016962	0.009319
1	52200001	52300000	-0.091558	-0.021289	-0.001424	0.04366	0.158798	0.049648	0.006122	0.113255	-0.367126	0.082415	0.031358	-0.110688	0.543555	-0.324541	-0.038766	0.026858	-0.020123	-0.237591	-0.010151	-0.224938	0.086161	-0.300375	0.013203	-0.032926	-0.01515	0.112764	-0.017424	0.037827	-0.038247	0.013824	-0.088464	0.02246	0.015581	-0.007386	-0.07136	-0.082047	0.019631	-0.026491	-0.081001	-0.066453	-0.064721	-0.013432	-0.203737	-0.075595	-0.057504	0.016962	0.009319
1	52400001	52500000	-0.091558	-0.021289	-0.001424	0.04366	0.158798	0.049648	0.006122	0.113255	-0.367126	0.082415	0.031358	-0.110688	0.543555	-0.324541	-0.038766	0.026858	-0.020123	-0.237591	-0.010151	-0.224938	0.086161	-0.300375	0.013203	-0.032926	-0.01515	0.112764	-0.017424	0.037827	-0.038247	0.013824	-0.088464	0.02246	0.015581	-0.007386	-0.07136	-0.082047	0.019631	-0.026491	-0.081001	-0.066453	-0.064721	-0.013432	-0.203737	-0.075595	-0.057504	0.016962	0.009319
1	52500001	52600000	-0.091558	-0.021289	-0.001424	0.04366	0.158798	0.049648	0.006122	0.113255	-0.367126	0.082415	0.031358	-0.110688	0.543555	-0.324541	-0.038766	0.026858	-0.020123	-0.237591	-0.010151	-0.224938	0.086161	-0.300375	0.013203	-0.032926	-0.01515	0.112764	-0.017424	0.037827	-0.038247	0.013824	-0.088464	0.02246	0.015581	-0.007386	-0.07136	-0.082047	0.019631	-0.026491	-0.081001	-0.066453	-0.064721	-0.013432	-0.203737	-0.075595	-0.057504	0.016962	0.009319
1	52700001	52800000	-0.091558	-0.021289	-0.001424	0.04366	0.158798	0.049648	0.006122	0.113255	-0.367126	0.082415	0.031358	-0.110688	0.543555	-0.324541	-0.038766	0.026858	-0.020123	-0.237591	-0.010151	-0.224938	0.086161	-0.300375	0.013203	-0.032926	-0.01515	0.112764	-0.017424	0.037827	-0.038247	0.013824	-0.088464	0.02246	0.015581	-0.007386	-0.07136	-0.082047	0.019631	-0.026491	-0.081001	-0.066453	-0.064721	-0.013432	-0.203737	-0.075595	-0.057504	0.016962	0.009319
1	52900001	53000000	-0.091558	-0.021289	-0.001424	0.04366	0.158798	0.049648	0.006122	0.113255	-0.367126	0.082415	0.031358	-0.110688	0.543555	-0.324541	-0.038766	0.026858	-0.020123	-0.237591	-0.010151	-0.224938	0.086161	-0.300375	0.013203	-0.032926	-0.01515	0.112764	-0.017424	0.037827	-0.038247	0.013824	-0.088464	0.02246	0.015581	-0.007386	-0.07136	-0.082047	0.019631	-0.026491	-0.081001	-0.066453	-0.064721	-0.013432	-0.203737	-0.075595	-0.057504	0.016962	0.009319
1	53100001	53200000	-0.091558	-0.021289	-0.001424	0.04366	0.158798	0.049648	0.006122	0.113255	-0.367126	0.082415	0.031358	-0.110688	0.543555	-0.324541	-0.038766	0.026858	-0.020123	-0.237591	-0.010151	-0.224938	0.086161	-0.300375	0.013203	-0.032926	-0.01515	0.112764	-0.017424	0.037827	-0.038247	0.013824	-0.088464	0.02246	0.015581	-0.007386	-0.07136	-0.082047	0.019631	-0.026491	-0.081001	-0.066453	-0.064721	-0.013432	-0.203737	-0.075595	-0.057504	0.016962	0.009319
1	53300001	53400000	-0.091558	-0.021289	-0.001424	0.04366	0.158798	0.049648	0.006122	0.113255	-0.367126	0.082415	0.031358	-0.110688	0.543555	-0.324541	-0.038766	0.026858	-0.020123	-0.237591	-0.010151	-0.224938	0.086161	-0.300375	0.013203	-0.032926	-0.01515	0.112764	-0.017424	0.037827	-0.038247	0.013824	-0.088464	0.02246	0.015581	-0.007386	-0.07136	-0.082047	0.019631	-0.026491	-0.081001	-0.066453	-0.064721	-0.013432	-0.203737	-0.075595	-0.057504	0.016962	0.009319
1	53400001	53500000	-0.091558	-0.021289	-0.001424	0.04366	0.158798	0.049648	0.006122	0.113255	-0.367126	0.082415	0.031358	-0.110688	0.543555	-0.324541	-0.038766	0.026858	-0.020123	-0.237591	-0.010151	-0.224938	0.086161	-0.300375	0.013203	-0.032926	-0.01515	0.112764	-0.017424	0.037827	-0.038247	0.013824	-0.088464	0.02246	0.015581	-0.007386	-0.07136	-0.082047	0.019631	-0.026491	-0.081001	-0.066453	-0.064721	-0.013432	-0.203737	-0.075595	-0.057504	0.016962	0.009319
1	53500001	53600000	-0.091558	-0.021289	-0.001424	0.04366	0.158798	0.049648	0.006122	0.113255	-0.367126	0.082415	0.031358	-0.110688	0.543555	-0.324541	-0.038766	0.026858	-0.020123	-0.237591	-0.010151	-0.224938	0.086161	-0.300375	0.013203	-0.032926	-0.01515	0.112764	-0.017424	0.037827	-0.038247	0.013824	-0.088464	0.02246	0.015581	-0.007386	-0.07136	-0.082047	0.019631	-0.026491	-0.081001	-0.066453	-0.064721	-0.013432	-0.203737	-0.075595	-0.057504	0.016962	0.009319
1	53600001	53700000	-0.091558	-0.021289	-0.001424	0.04366	0.158798	0.049648	0.006122	0.113255	-0.367126	0.082415	0.031358	-0.110688	0.543555	-0.324541	-0.038766	0.026858	-0.020123	-0.237591	-0.010151	-0.224938	0.086161	-0.300375	0.013203	-0.032926	-0.01515	0.112764	-0.017424	0.037827	-0.038247	0.013824	-0.088464	0.02246	0.015581	-0.007386	-0.07136	-0.082047	0.019631	-0.026491	-0.081001	-0.066453	-0.064721	-0.013432	-0.203737	-0.075595	-0.057504	0.016962	0.009319
1	53700001	53800000	-0.091558	-0.021289	-0.001424	0.04366	0.158798	0.049648	0.006122	0.113255	-0.367126	0.082415	0.031358	-0.110688	0.543555	-0.324541	-0.038766	0.026858	-0.020123	-0.237591	-0.010151	-0.224938	0.086161	-0.300375	0.013203	-0.032926	-0.01515	0.112764	-0.017424	0.037827	-0.038247	0.013824	-0.088464	0.02246	0.015581	-0.007386	-0.07136	-0.082047	0.019631	-0.026491	-0.081001	-0.066453	-0.064721	-0.013432	-0.203737	-0.075595	-0.057504	0.016962	0.009319
1	53800001	53900000	-0.091558	-0.021289	-0.001424	0.04366	0.158798	0.049648	0.006122	0.113255	-0.367126	0.082415	0.031358	-0.110688	0.543555	-0.324541	-0.038766	0.026858	-0.020123	-0.237591	-0.010151	-0.224938	0.086161	-0.300375	0.013203	-0.032926	-0.01515	0.112764	-0.017424	0.037827	-0.038247	0.013824	-0.088464	0.02246	0.015581	-0.007386	-0.07136	-0.082047	0.019631	-0.026491	-0.081001	-0.066453	-0.064721	-0.013432	-0.203737	-0.075595	-0.057504	0.016962	0.009319
1	53900001	54000000	-0.091558	-0.021289	-0.001424	0.04366	0.158798	0.049648	0.006122	0.113255	-0.367126	0.082415	0.031358	-0.110688	0.543555	-0.324541	-0.038766	0.026858	-0.020123	-0.237591	-0.010151	-0.224938	0.086161	-0.300375	0.013203	-0.032926	-0.01515	0.112764	-0.017424	0.037827	-0.038247	0.013824	-0.088464	0.02246	0.015581	-0.007386	-0.07136	-0.082047	0.019631	-0.026491	-0.081001	-0.066453	-0.064721	-0.013432	-0.203737	-0.075595	-0.057504	0.016962	0.009319
1	54000001	54100000	-0.091558	-0.021289	-0.001424	0.04366	0.158798	0.049648	0.006122	0.113255	-0.367126	0.082415	0.031358	-0.110688	0.543555	-0.324541	-0.038766	0.026858	-0.020123	-0.237591	-0.010151	-0.224938	0.086161	-0.300375	0.013203	-0.032926	-0.01515	0.112764	-0.017424	0.037827	-0.038247	0.013824	-0.088464	0.02246	0.015581	-0.007386	-0.07136	-0.082047	0.019631	-0.026491	-0.081001	-0.066453	-0.064721	-0.013432	-0.203737	-0.075595	-0.057504	0.016962	0.009319
1	54100001	54200000	-0.091558	-0.021289	-0.001424	0.04366	0.158798	0.049648	0.006122	0.113255	-0.367126	0.082415	0.031358	-0.110688	0.543555	-0.324541	-0.038766	0.026858	-0.020123	-0.237591	-0.010151	-0.224938	0.086161	-0.300375	0.013203	-0.032926	-0.01515	0.112764	-0.017424	0.037827	-0.038247	0.013824	-0.088464	0.02246	0.015581	-0.007386	-0.07136	-0.082047	0.019631	-0.026491	-0.081001	-0.066453	-0.064721	-0.013432	-0.203737	-0.075595	-0.057504	0.016962	0.009319
1	54200001	54300000	-0.091558	-0.021289	-0.001424	0.04366	0.158798	0.049648	0.006122	0.113255	-0.367126	0.082415	0.031358	-0.110688	0.543555	-0.324541	-0.038766	0.026858	-0.020123	-0.237591	-0.010151	-0.224938	0.086161	-0.300375	0.013203	-0.032926	-0.01515	0.112764	-0.017424	0.037827	-0.038247	0.013824	-0.088464	0.02246	0.015581	-0.007386	-0.07136	-0.082047	0.019631	-0.026491	-0.081001	-0.066453	-0.064721	-0.013432	-0.203737	-0.075595	-0.057504	0.016962	0.009319
1	54300001	54400000	-0.091558	-0.021289	-0.001424	0.04366	0.158798	0.049648	0.006122	0.113255	-0.367126	0.082415	0.031358	-0.110688	0.543555	-0.324541	-0.038766	0.026858	-0.020123	-0.237591	-0.010151	-0.224938	0.086161	-0.300375	0.013203	-0.032926	-0.01515	0.112764	-0.017424	0.037827	-0.038247	0.013824	-0.088464	0.02246	0.015581	-0.007386	-0.07136	-0.082047	0.019631	-0.026491	-0.081001	-0.066453	-0.064721	-0.013432	-0.203737	-0.075595	-0.057504	0.016962	0.009319
1	54400001	54500000	-0.091558	-0.021289	-0.001424	0.04366	0.158798	0.049648	0.006122	0.113255	-0.367126	0.082415	0.031358	-0.110688	0.543555	-0.324541	-0.038766	0.026858	-0.020123	-0.237591	-0.010151	-0.224938	0.086161	-0.300375	0.013203	-0.032926	-0.01515	0.112764	-0.017424	0.037827	-0.038247	0.013824	-0.088464	0.02246	0.015581	-0.007386	-0.07136	-0.082047	0.019631	-0.026491	-0.081001	-0.066453	-0.064721	-0.013432	-0.203737	-0.075595	-0.057504	0.016962	0.009319
1	54500001	54600000	-0.091558	-0.021289	-0.001424	0.04366	0.158798	0.049648	0.006122	0.113255	-0.367126	0.082415	0.031358	-0.110688	0.543555	-0.324541	-0.038766	0.026858	-0.020123	-0.237591	-0.010151	-0.224938	0.086161	-0.300375	0.013203	-0.032926	-0.01515	0.112764	-0.017424	0.037827	-0.038247	0.013824	-0.088464	0.02246	0.015581	-0.007386	-0.07136	-0.082047	0.019631	-0.026491	-0.081001	-0.066453	-0.064721	-0.013432	-0.203737	-0.075595	-0.057504	0.016962	0.009319
1	54600001	54700000	-0.091558	-0.021289	-0.001424	0.04366	0.158798	0.049648	0.006122	0.113255	-0.367126	0.082415	0.031358	-0.110688	0.543555	-0.324541	-0.038766	0.026858	-0.020123	-0.237591	-0.010151	-0.224938	0.086161	-0.300375	0.013203	-0.032926	-0.01515	0.112764	-0.017424	0.037827	-0.038247	0.013824	-0.088464	0.02246	0.015581	-0.007386	-0.07136	-0.082047	0.019631	-0.026491	-0.081001	-0.066453	-0.064721	-0.013432	-0.203737	-0.075595	-0.057504	0.016962	0.009319
1	54700001	54800000	-0.091558	-0.021289	-0.001424	0.04366	0.158798	0.049648	0.006122	0.113255	-0.367126	0.082415	0.031358	-0.110688	0.543555	-0.324541	-0.038766	0.026858	-0.020123	-0.237591	-0.010151	-0.224938	0.086161	-0.300375	0.013203	-0.032926	-0.01515	0.112764	-0.017424	0.037827	-0.038247	0.013824	-0.088464	0.02246	0.015581	-0.007386	-0.07136	-0.082047	0.019631	-0.026491	-0.081001	-0.066453	-0.064721	-0.013432	-0.203737	-0.075595	-0.057504	0.016962	0.009319
1	54800001	54900000	-0.091558	-0.021289	-0.001424	0.04366	0.158798	0.049648	0.006122	0.113255	-0.367126	0.082415	0.031358	-0.110688	0.543555	-0.324541	-0.038766	0.026858	-0.020123	-0.237591	-0.010151	-0.224938	0.086161	-0.300375	0.013203	-0.032926	-0.01515	0.112764	-0.017424	0.037827	-0.038247	0.013824	-0.088464	0.02246	0.015581	-0.007386	-0.07136	-0.082047	0.019631	-0.026491	-0.081001	-0.066453	-0.064721	-0.013432	-0.203737	-0.075595	-0.057504	0.016962	0.009319
1	55000001	55100000	-0.091558	-0.021289	-0.001424	0.04366	0.158798	0.049648	0.006122	0.113255	-0.367126	0.082415	0.031358	-0.110688	0.543555	-0.324541	-0.038766	0.026858	-0.020123	-0.237591	-0.010151	-0.224938	0.086161	-0.300375	0.013203	-0.032926	-0.01515	0.112764	-0.017424	0.037827	-0.038247	0.013824	-0.088464	0.02246	0.015581	-0.007386	-0.07136	-0.082047	0.019631	-0.026491	-0.081001	-0.066453	-0.064721	-0.013432	-0.203737	-0.075595	-0.057504	0.016962	0.009319
1	55100001	55200000	-0.091558	-0.021289	-0.001424	0.04366	0.158798	0.049648	0.006122	0.113255	-0.367126	0.082415	0.031358	-0.110688	0.543555	-0.324541	-0.038766	0.026858	-0.020123	-0.237591	-0.010151	-0.224938	0.086161	-0.300375	0.013203	-0.032926	-0.01515	0.112764	-0.017424	0.037827	-0.038247	0.013824	-0.088464	0.02246	0.015581	-0.007386	-0.07136	-0.082047	0.019631	-0.026491	-0.081001	-0.066453	-0.064721	-0.013432	-0.203737	-0.075595	-0.057504	0.016962	0.009319
1	55200001	55300000	-0.091558	-0.021289	-0.001424	0.04366	0.158798	0.049648	0.006122	0.113255	-0.367126	0.082415	0.031358	-0.110688	0.543555	-0.324541	-0.038766	0.026858	-0.020123	-0.237591	-0.010151	-0.224938	0.086161	-0.300375	0.013203	-0.032926	-0.01515	0.112764	-0.017424	0.037827	-0.038247	0.013824	-0.088464	0.02246	0.015581	-0.007386	-0.07136	-0.082047	0.019631	-0.026491	-0.081001	-0.066453	-0.064721	-0.013432	-0.203737	-0.075595	-0.057504	0.016962	0.009319
1	55300001	55400000	-0.091558	-0.021289	-0.001424	0.04366	0.158798	0.049648	0.006122	0.113255	-0.367126	0.082415	0.031358	-0.110688	0.543555	-0.324541	-0.038766	0.026858	-0.020123	-0.237591	-0.010151	-0.224938	0.086161	-0.300375	0.013203	-0.032926	-0.01515	0.112764	-0.017424	0.037827	-0.038247	0.013824	-0.088464	0.02246	0.015581	-0.007386	-0.07136	-0.082047	0.019631	-0.026491	-0.081001	-0.066453	-0.064721	-0.013432	-0.203737	-0.075595	-0.057504	0.016962	0.009319
1	55400001	55500000	-0.091558	-0.021289	-0.001424	0.04366	0.158798	0.049648	0.006122	0.113255	-0.367126	0.082415	0.031358	-0.110688	0.543555	-0.324541	-0.038766	0.026858	-0.020123	-0.237591	-0.010151	-0.224938	0.086161	-0.300375	0.013203	-0.032926	-0.01515	0.112764	-0.017424	0.037827	-0.038247	0.013824	-0.088464	0.02246	0.015581	-0.007386	-0.07136	-0.082047	0.019631	-0.026491	-0.081001	-0.066453	-0.064721	-0.013432	-0.203737	-0.075595	-0.057504	0.016962	0.009319
1	55500001	55600000	-0.091558	-0.021289	-0.001424	0.04366	0.158798	0.049648	0.006122	0.113255	-0.367126	0.082415	0.031358	-0.110688	0.543555	-0.324541	-0.038766	0.026858	-0.020123	-0.237591	-0.010151	-0.224938	0.086161	-0.300375	0.013203	-0.032926	-0.01515	0.112764	-0.017424	0.037827	-0.038247	0.013824	-0.088464	0.02246	0.015581	-0.007386	-0.07136	-0.082047	0.019631	-0.026491	-0.081001	-0.066453	-0.064721	-0.013432	-0.203737	-0.075595	-0.057504	0.016962	0.009319
1	55600001	55700000	-0.091558	-0.021289	-0.001424	0.04366	0.158798	0.049648	0.006122	0.113255	-0.367126	0.082415	0.031358	-0.110688	0.543555	-0.324541	-0.038766	0.026858	-0.020123	-0.237591	-0.010151	-0.224938	0.086161	-0.300375	0.013203	-0.032926	-0.01515	0.112764	-0.017424	0.037827	-0.038247	0.013824	-0.088464	0.02246	0.015581	-0.007386	-0.07136	-0.082047	0.019631	-0.026491	-0.081001	-0.066453	-0.064721	-0.013432	-0.203737	-0.075595	-0.057504	0.016962	0.009319
1	55700001	55800000	-0.091558	-0.021289	-0.001424	0.04366	0.158798	0.049648	0.006122	0.113255	-0.367126	0.082415	0.031358	-0.110688	0.543555	-0.324541	-0.038766	0.026858	-0.020123	-0.237591	-0.010151	-0.224938	0.086161	-0.300375	0.013203	-0.032926	-0.01515	0.112764	-0.017424	0.037827	-0.038247	0.013824	-0.088464	0.02246	0.015581	-0.007386	-0.07136	-0.082047	0.019631	-0.026491	-0.081001	-0.066453	-0.064721	-0.013432	-0.203737	-0.075595	-0.057504	0.016962	0.009319
1	55800001	55900000	-0.091558	-0.021289	-0.001424	0.04366	0.158798	0.049648	0.006122	0.113255	-0.367126	0.082415	0.031358	-0.110688	0.543555	-0.324541	-0.038766	0.026858	-0.020123	-0.237591	-0.010151	-0.224938	0.086161	-0.300375	0.013203	-0.032926	-0.01515	0.112764	-0.017424	0.037827	-0.038247	0.013824	-0.088464	0.02246	0.015581	-0.007386	-0.07136	-0.082047	0.019631	-0.026491	-0.081001	-0.066453	-0.064721	-0.013432	-0.203737	-0.075595	-0.057504	0.016962	0.009319
1	55900001	56000000	-0.091558	-0.021289	-0.001424	0.04366	0.158798	0.049648	0.006122	0.113255	-0.367126	0.082415	0.031358	-0.110688	0.543555	-0.324541	-0.038766	0.026858	-0.020123	-0.237591	-0.010151	-0.224938	0.086161	-0.300375	0.013203	-0.032926	-0.01515	0.112764	-0.017424	0.037827	-0.038247	0.013824	-0.088464	0.02246	0.015581	-0.007386	-0.07136	-0.082047	0.019631	-0.026491	-0.081001	-0.066453	-0.064721	-0.013432	-0.203737	-0.075595	-0.057504	0.016962	0.009319
1	56000001	56100000	-0.091558	-0.021289	-0.001424	0.04366	0.158798	0.049648	0.006122	0.113255	-0.367126	0.082415	0.031358	-0.110688	0.543555	-0.324541	-0.038766	0.026858	-0.020123	-0.237591	-0.010151	-0.224938	0.086161	-0.300375	0.013203	-0.032926	-0.01515	0.112764	-0.017424	0.037827	-0.038247	0.013824	-0.088464	0.02246	0.015581	-0.007386	-0.07136	-0.082047	0.019631	-0.026491	-0.081001	-0.066453	-0.064721	-0.013432	-0.203737	-0.075595	-0.057504	0.016962	0.009319
1	56100001	56200000	-0.091558	-0.021289	-0.001424	0.04366	0.158798	0.049648	0.006122	0.113255	-0.367126	0.082415	0.031358	-0.110688	0.543555	-0.324541	-0.038766	0.026858	-0.020123	-0.237591	-0.010151	-0.224938	0.086161	-0.300375	0.013203	-0.032926	-0.01515	0.112764	-0.017424	0.037827	-0.038247	0.013824	-0.088464	0.02246	0.015581	-0.007386	-0.07136	-0.082047	0.019631	-0.026491	-0.081001	-0.066453	-0.064721	-0.013432	-0.203737	-0.075595	-0.057504	0.016962	0.009319
1	56200001	56300000	-0.091558	-0.021289	-0.001424	0.04366	0.158798	0.049648	0.006122	0.113255	-0.367126	0.082415	0.031358	-0.110688	0.543555	-0.324541	-0.038766	0.026858	-0.020123	-0.237591	-0.010151	-0.224938	0.086161	-0.300375	0.013203	-0.032926	-0.01515	0.112764	-0.017424	0.037827	-0.038247	0.013824	-0.088464	0.02246	0.015581	-0.007386	-0.07136	-0.082047	0.019631	-0.026491	-0.081001	-0.066453	-0.064721	-0.013432	-0.203737	-0.075595	-0.057504	0.016962	0.009319
1	56300001	56400000	-0.091558	-0.021289	-0.001424	0.04366	0.158798	0.049648	0.006122	0.113255	-0.367126	0.082415	0.031358	-0.110688	0.543555	-0.324541	-0.038766	0.026858	-0.020123	-0.237591	-0.010151	-0.224938	0.086161	-0.300375	0.013203	-0.032926	-0.01515	0.112764	-0.017424	0.037827	-0.038247	0.013824	-0.088464	0.02246	0.015581	-0.007386	-0.07136	-0.082047	0.019631	-0.026491	-0.081001	-0.066453	-0.064721	-0.013432	-0.203737	-0.075595	-0.057504	0.016962	0.009319
1	56400001	56500000	-0.091558	-0.021289	-0.001424	0.04366	0.158798	0.049648	0.006122	0.113255	-0.367126	0.082415	0.031358	-0.110688	0.543555	-0.324541	-0.038766	0.026858	-0.020123	-0.237591	-0.010151	-0.224938	0.086161	-0.300375	0.013203	-0.032926	-0.01515	0.112764	-0.017424	0.037827	-0.038247	0.013824	-0.088464	0.02246	0.015581	-0.007386	-0.07136	-0.082047	0.019631	-0.026491	-0.081001	-0.066453	-0.064721	-0.013432	-0.203737	-0.075595	-0.057504	0.016962	0.009319
1	56500001	56600000	-0.091558	-0.021289	-0.001424	0.04366	0.158798	0.049648	0.006122	0.113255	-0.367126	0.082415	0.031358	-0.110688	0.543555	-0.324541	-0.038766	0.026858	-0.020123	-0.237591	-0.010151	-0.224938	0.086161	-0.300375	0.013203	-0.032926	-0.01515	0.112764	-0.017424	0.037827	-0.038247	0.013824	-0.088464	0.02246	0.015581	-0.007386	-0.07136	-0.082047	0.019631	-0.026491	-0.081001	-0.066453	-0.064721	-0.013432	-0.203737	-0.075595	-0.057504	0.016962	0.009319
1	56600001	56700000	-0.091558	-0.021289	-0.001424	0.04366	0.158798	0.049648	0.006122	0.113255	-0.367126	0.082415	0.031358	-0.110688	0.543555	-0.324541	-0.038766	0.026858	-0.020123	-0.237591	-0.010151	-0.224938	0.086161	-0.300375	0.013203	-0.032926	-0.01515	0.112764	-0.017424	0.037827	-0.038247	0.013824	-0.088464	0.02246	0.015581	-0.007386	-0.07136	-0.082047	0.019631	-0.026491	-0.081001	-0.066453	-0.064721	-0.013432	-0.203737	-0.075595	-0.057504	0.016962	0.009319
1	56700001	56800000	-0.091558	-0.021289	-0.001424	0.04366	0.158798	0.049648	0.006122	0.113255	-0.367126	0.082415	0.031358	-0.110688	0.543555	-0.324541	-0.038766	0.026858	-0.020123	-0.237591	-0.010151	-0.224938	0.086161	-0.300375	0.013203	-0.032926	-0.01515	0.112764	-0.017424	0.037827	-0.038247	0.013824	-0.088464	0.02246	0.015581	-0.007386	-0.07136	-0.082047	0.019631	-0.026491	-0.081001	-0.066453	-0.064721	-0.013432	-0.203737	-0.075595	-0.057504	0.016962	0.009319
1	56800001	56900000	-0.091558	-0.021289	-0.001424	0.04366	0.158798	0.049648	0.006122	0.113255	-0.367126	0.082415	0.031358	-0.110688	0.543555	-0.324541	-0.038766	0.026858	-0.020123	-0.237591	-0.010151	-0.224938	0.086161	-0.300375	0.013203	-0.032926	-0.01515	0.112764	-0.017424	0.037827	-0.038247	0.013824	-0.088464	0.02246	0.015581	-0.007386	-0.07136	-0.082047	0.019631	-0.026491	-0.081001	-0.066453	-0.064721	-0.013432	-0.203737	-0.075595	-0.057504	0.016962	0.009319
1	56900001	57000000	-0.091558	-0.021289	-0.001424	0.04366	0.158798	0.049648	0.006122	0.113255	-0.367126	0.082415	0.031358	-0.110688	0.543555	-0.324541	-0.038766	0.026858	-0.020123	-0.237591	-0.010151	-0.224938	0.086161	-0.300375	0.013203	-0.032926	-0.01515	0.112764	-0.017424	0.037827	-0.038247	0.013824	-0.088464	0.02246	0.015581	-0.007386	-0.07136	-0.082047	0.019631	-0.026491	-0.081001	-0.066453	-0.064721	-0.013432	-0.203737	-0.075595	-0.057504	0.016962	0.009319
1	57000001	57100000	-0.091558	-0.021289	-0.001424	0.04366	0.158798	0.049648	0.006122	0.113255	-0.367126	0.082415	0.031358	-0.110688	0.543555	-0.324541	-0.038766	0.026858	-0.020123	-0.237591	-0.010151	-0.224938	0.086161	-0.300375	0.013203	-0.032926	-0.01515	0.112764	-0.017424	0.037827	-0.038247	0.013824	-0.088464	0.02246	0.015581	-0.007386	-0.07136	-0.082047	0.019631	-0.026491	-0.081001	-0.066453	-0.064721	-0.013432	-0.203737	-0.075595	-0.057504	0.016962	0.009319
1	57100001	57200000	-0.091558	-0.021289	-0.001424	0.04366	0.158798	0.049648	0.006122	0.113255	-0.367126	0.082415	0.031358	-0.110688	0.543555	-0.324541	-0.038766	0.026858	-0.020123	-0.237591	-0.010151	-0.224938	0.086161	-0.300375	0.013203	-0.032926	-0.01515	0.112764	-0.017424	0.037827	-0.038247	0.013824	-0.088464	0.02246	0.015581	-0.007386	-0.07136	-0.082047	0.019631	-0.026491	-0.081001	-0.066453	-0.064721	-0.013432	-0.203737	-0.075595	-0.057504	0.016962	0.009319
1	57200001	57300000	-0.091558	-0.021289	-0.001424	0.04366	0.158798	0.049648	0.006122	0.113255	-0.367126	0.082415	0.031358	-0.110688	0.543555	-0.324541	-0.038766	0.026858	-0.020123	-0.237591	-0.010151	-0.224938	0.086161	-0.300375	0.013203	-0.032926	-0.01515	0.112764	-0.017424	0.037827	-0.038247	0.013824	-0.088464	0.02246	0.015581	-0.007386	-0.07136	-0.082047	0.019631	-0.026491	-0.081001	-0.066453	-0.064721	-0.013432	-0.203737	-0.075595	-0.057504	0.016962	0.009319
1	57300001	57400000	-0.091558	-0.021289	-0.001424	0.04366	0.158798	0.049648	0.006122	0.113255	-0.367126	0.082415	0.031358	-0.110688	0.543555	-0.324541	-0.038766	0.026858	-0.020123	-0.237591	-0.010151	-0.224938	0.086161	-0.300375	0.013203	-0.032926	-0.01515	0.112764	-0.017424	0.037827	-0.038247	0.013824	-0.088464	0.02246	0.015581	-0.007386	-0.07136	-0.082047	0.019631	-0.026491	-0.081001	-0.066453	-0.064721	-0.013432	-0.203737	-0.075595	-0.057504	0.016962	0.009319
1	57400001	57500000	-0.091558	-0.021289	-0.001424	0.04366	0.158798	0.049648	0.006122	0.113255	-0.367126	0.082415	0.031358	-0.110688	0.543555	-0.324541	-0.038766	0.026858	-0.020123	-0.237591	-0.010151	-0.224938	0.086161	-0.300375	0.013203	-0.032926	-0.01515	0.112764	-0.017424	0.037827	-0.038247	0.013824	-0.088464	0.02246	0.015581	-0.007386	-0.07136	-0.082047	0.019631	-0.026491	-0.081001	-0.066453	-0.064721	-0.013432	-0.203737	-0.075595	-0.057504	0.016962	0.009319
1	57500001	57600000	-0.091558	-0.021289	-0.001424	0.04366	0.158798	0.049648	0.006122	0.113255	-0.367126	0.082415	0.031358	-0.110688	0.543555	-0.324541	-0.038766	0.026858	-0.020123	-0.237591	-0.010151	-0.224938	0.086161	-0.300375	0.013203	-0.032926	-0.01515	0.112764	-0.017424	0.037827	-0.038247	0.013824	-0.088464	0.02246	0.015581	-0.007386	-0.07136	-0.082047	0.019631	-0.026491	-0.081001	-0.066453	-0.064721	-0.013432	-0.203737	-0.075595	-0.057504	0.016962	0.009319
1	57600001	57700000	-0.091558	-0.021289	-0.001424	0.04366	0.158798	0.049648	0.006122	0.113255	-0.367126	0.082415	0.031358	-0.110688	0.543555	-0.324541	-0.038766	0.026858	-0.020123	-0.237591	-0.010151	-0.224938	0.086161	-0.300375	0.013203	-0.032926	-0.01515	0.112764	-0.017424	0.037827	-0.038247	0.013824	-0.088464	0.02246	0.015581	-0.007386	-0.07136	-0.082047	0.019631	-0.026491	-0.081001	-0.066453	-0.064721	-0.013432	-0.203737	-0.075595	-0.057504	0.016962	0.009319
1	57700001	57800000	-0.091558	-0.021289	-0.001424	0.04366	0.158798	0.049648	0.006122	0.113255	-0.367126	0.082415	0.031358	-0.110688	0.543555	-0.324541	-0.038766	0.026858	-0.020123	-0.237591	-0.010151	-0.224938	0.086161	-0.300375	0.013203	-0.032926	-0.01515	0.112764	-0.017424	0.037827	-0.038247	0.013824	-0.088464	0.02246	0.015581	-0.007386	-0.07136	-0.082047	0.019631	-0.026491	-0.081001	-0.066453	-0.064721	-0.013432	-0.203737	-0.075595	-0.057504	0.016962	0.009319
1	57800001	57900000	-0.091558	-0.021289	-0.001424	0.04366	0.158798	0.049648	0.006122	0.113255	-0.367126	0.082415	0.031358	-0.110688	0.543555	-0.324541	-0.038766	0.026858	-0.020123	-0.237591	-0.010151	-0.224938	0.086161	-0.300375	0.013203	-0.032926	-0.01515	0.112764	-0.017424	0.037827	-0.038247	0.013824	-0.088464	0.02246	0.015581	-0.007386	-0.07136	-0.082047	0.019631	-0.026491	-0.081001	-0.066453	-0.064721	-0.013432	-0.203737	-0.075595	-0.057504	0.016962	0.009319
1	57900001	58000000	-0.091558	-0.021289	-0.001424	0.04366	0.158798	0.049648	0.006122	0.113255	-0.367126	0.082415	0.031358	-0.110688	0.543555	-0.324541	-0.038766	0.026858	-0.020123	-0.237591	-0.010151	-0.224938	0.086161	-0.300375	0.013203	-0.032926	-0.01515	0.112764	-0.017424	0.037827	-0.038247	0.013824	-0.088464	0.02246	0.015581	-0.007386	-0.07136	-0.082047	0.019631	-0.026491	-0.081001	-0.066453	-0.064721	-0.013432	-0.203737	-0.075595	-0.057504	0.016962	0.009319
1	58000001	58100000	-0.091558	-0.021289	-0.001424	0.04366	0.158798	0.049648	0.006122	0.113255	-0.367126	0.082415	0.031358	-0.110688	0.543555	-0.324541	-0.038766	0.026858	-0.020123	-0.237591	-0.010151	-0.224938	0.086161	-0.300375	0.013203	-0.032926	-0.01515	0.112764	-0.017424	0.037827	-0.038247	0.013824	-0.088464	0.02246	0.015581	-0.007386	-0.07136	-0.082047	0.019631	-0.026491	-0.081001	-0.066453	-0.064721	-0.013432	-0.203737	-0.075595	-0.057504	0.016962	0.009319
1	58100001	58200000	-0.091558	-0.021289	-0.001424	0.04366	0.158798	0.049648	0.006122	0.113255	-0.367126	0.082415	0.031358	-0.110688	0.543555	-0.324541	-0.038766	0.026858	-0.020123	-0.237591	-0.010151	-0.224938	0.086161	-0.300375	0.013203	-0.032926	-0.01515	0.112764	-0.017424	0.037827	-0.038247	0.013824	-0.088464	0.02246	0.015581	-0.007386	-0.07136	-0.082047	0.019631	-0.026491	-0.081001	-0.066453	-0.064721	-0.013432	-0.203737	-0.075595	-0.057504	0.016962	0.009319
1	58200001	58300000	-0.091558	-0.021289	-0.001424	0.04366	0.158798	0.049648	0.006122	0.113255	-0.367126	0.082415	0.031358	-0.110688	0.543555	-0.324541	-0.038766	0.026858	-0.020123	-0.237591	-0.010151	-0.224938	0.086161	-0.300375	0.013203	-0.032926	-0.01515	0.112764	-0.017424	0.037827	-0.038247	0.013824	-0.088464	0.02246	0.015581	-0.007386	-0.07136	-0.082047	0.019631	-0.026491	-0.081001	-0.066453	-0.064721	-0.013432	-0.203737	-0.075595	-0.057504	0.016962	0.009319
1	58300001	58400000	-0.091558	-0.021289	-0.001424	0.04366	0.158798	0.049648	0.006122	0.113255	-0.367126	0.082415	0.031358	-0.110688	0.543555	-0.324541	-0.038766	0.026858	-0.020123	-0.237591	-0.010151	-0.224938	0.086161	-0.300375	0.013203	-0.032926	-0.01515	0.112764	-0.017424	0.037827	-0.038247	0.013824	-0.088464	0.02246	0.015581	-0.007386	-0.07136	-0.082047	0.019631	-0.026491	-0.081001	-0.066453	-0.064721	-0.013432	-0.203737	-0.075595	-0.057504	0.016962	0.009319
1	58400001	58500000	-0.091558	-0.021289	-0.001424	0.04366	0.158798	0.049648	0.006122	0.113255	-0.367126	0.082415	0.031358	-0.110688	0.543555	-0.324541	-0.038766	0.026858	-0.020123	-0.237591	-0.010151	-0.224938	0.086161	-0.300375	0.013203	-0.032926	-0.01515	0.112764	-0.017424	0.037827	-0.038247	0.013824	-0.088464	0.02246	0.015581	-0.007386	-0.07136	-0.082047	0.019631	-0.026491	-0.081001	-0.066453	-0.064721	-0.013432	-0.203737	-0.075595	-0.057504	0.016962	0.009319
1	58500001	58600000	-0.091558	-0.021289	-0.001424	0.04366	0.158798	0.049648	0.006122	0.113255	-0.367126	0.082415	0.031358	-0.110688	0.543555	-0.324541	-0.038766	0.026858	-0.020123	-0.237591	-0.010151	-0.224938	0.086161	-0.300375	0.013203	-0.032926	-0.01515	0.112764	-0.017424	0.037827	-0.038247	0.013824	-0.088464	0.02246	0.015581	-0.007386	-0.07136	-0.082047	0.019631	-0.026491	-0.081001	-0.066453	-0.064721	-0.013432	-0.203737	-0.075595	-0.057504	0.016962	0.009319
1	58600001	58700000	-0.091558	-0.021289	-0.001424	0.04366	0.158798	0.049648	0.006122	0.113255	-0.367126	0.082415	0.031358	-0.110688	0.543555	-0.324541	-0.038766	0.026858	-0.020123	-0.237591	-0.010151	-0.224938	0.086161	-0.300375	0.013203	-0.032926	-0.01515	0.112764	-0.017424	0.037827	-0.038247	0.013824	-0.088464	0.02246	0.015581	-0.007386	-0.07136	-0.082047	0.019631	-0.026491	-0.081001	-0.066453	-0.064721	-0.013432	-0.203737	-0.075595	-0.057504	0.016962	0.009319
1	58700001	58800000	-0.091558	-0.021289	-0.001424	0.04366	0.158798	0.049648	0.006122	0.113255	-0.367126	0.082415	0.031358	-0.110688	0.543555	-0.324541	-0.038766	0.026858	-0.020123	-0.237591	-0.010151	-0.224938	0.086161	-0.300375	0.013203	-0.032926	-0.01515	0.112764	-0.017424	0.037827	-0.038247	0.013824	-0.088464	0.02246	0.015581	-0.007386	-0.07136	-0.082047	0.019631	-0.026491	-0.081001	-0.066453	-0.064721	-0.013432	-0.203737	-0.075595	-0.057504	0.016962	0.009319
1	58800001	58900000	-0.091558	-0.021289	-0.001424	0.04366	0.158798	0.049648	0.006122	0.113255	-0.367126	0.082415	0.031358	-0.110688	0.543555	-0.324541	-0.038766	0.026858	-0.020123	-0.237591	-0.010151	-0.224938	0.086161	-0.300375	0.013203	-0.032926	-0.01515	0.112764	-0.017424	0.037827	-0.038247	0.013824	-0.088464	0.02246	0.015581	-0.007386	-0.07136	-0.082047	0.019631	-0.026491	-0.081001	-0.066453	-0.064721	-0.013432	-0.203737	-0.075595	-0.057504	0.016962	0.009319
1	58900001	59000000	-0.091558	-0.021289	-0.001424	0.04366	0.158798	0.049648	0.006122	0.113255	-0.367126	0.082415	0.031358	-0.110688	0.543555	-0.324541	-0.038766	0.026858	-0.020123	-0.237591	-0.010151	-0.224938	0.086161	-0.300375	0.013203	-0.032926	-0.01515	0.112764	-0.017424	0.037827	-0.038247	0.013824	-0.088464	0.02246	0.015581	-0.007386	-0.07136	-0.082047	0.019631	-0.026491	-0.081001	-0.066453	-0.064721	-0.013432	-0.203737	-0.075595	-0.057504	0.016962	0.009319
1	59000001	59100000	-0.091558	-0.021289	-0.001424	0.04366	0.158798	0.049648	0.006122	0.113255	-0.367126	0.082415	0.031358	-0.110688	0.543555	-0.324541	-0.038766	0.026858	-0.020123	-0.237591	-0.010151	-0.224938	0.086161	-0.300375	0.013203	-0.032926	-0.01515	0.112764	-0.017424	0.037827	-0.038247	0.013824	-0.088464	0.02246	0.015581	-0.007386	-0.07136	-0.082047	0.019631	-0.026491	-0.081001	-0.066453	-0.064721	-0.013432	-0.203737	-0.075595	-0.057504	0.016962	0.009319
1	59100001	59200000	-0.091558	-0.021289	-0.001424	0.04366	0.158798	0.049648	0.006122	0.113255	-0.367126	0.082415	0.031358	-0.110688	0.543555	-0.324541	-0.038766	0.026858	-0.020123	-0.237591	-0.010151	-0.224938	0.086161	-0.300375	0.013203	-0.032926	-0.01515	0.112764	-0.017424	0.037827	-0.038247	0.013824	-0.088464	0.02246	0.015581	-0.007386	-0.07136	-0.082047	0.019631	-0.026491	-0.081001	-0.066453	-0.064721	-0.013432	-0.203737	-0.075595	-0.057504	0.016962	0.009319
1	59200001	59300000	-0.091558	-0.021289	-0.001424	0.04366	0.158798	0.049648	0.006122	0.113255	-0.367126	0.082415	0.031358	-0.110688	0.543555	-0.324541	-0.038766	0.026858	-0.020123	-0.237591	-0.010151	-0.224938	0.086161	-0.300375	0.013203	-0.032926	-0.01515	0.112764	-0.017424	0.037827	-0.038247	0.013824	-0.088464	0.02246	0.015581	-0.007386	-0.07136	-0.082047	0.019631	-0.026491	-0.081001	-0.066453	-0.064721	-0.013432	-0.203737	-0.075595	-0.057504	0.016962	0.009319
1	59300001	59400000	-0.091558	-0.021289	-0.001424	0.04366	0.158798	0.049648	0.006122	0.113255	-0.367126	0.082415	0.031358	-0.110688	0.543555	-0.324541	-0.038766	0.026858	-0.020123	-0.237591	-0.010151	-0.224938	0.086161	-0.300375	0.013203	-0.032926	-0.01515	0.112764	-0.017424	0.037827	-0.038247	0.013824	-0.088464	0.02246	0.015581	-0.007386	-0.07136	-0.082047	0.019631	-0.026491	-0.081001	-0.066453	-0.064721	-0.013432	-0.203737	-0.075595	-0.057504	0.016962	0.009319
1	59400001	59500000	-0.091558	-0.021289	-0.001424	0.04366	0.158798	0.049648	0.006122	0.113255	-0.367126	0.082415	0.031358	-0.110688	0.543555	-0.324541	-0.038766	0.026858	-0.020123	-0.237591	-0.010151	-0.224938	0.086161	-0.300375	0.013203	-0.032926	-0.01515	0.112764	-0.017424	0.037827	-0.038247	0.013824	-0.088464	0.02246	0.015581	-0.007386	-0.07136	-0.082047	0.019631	-0.026491	-0.081001	-0.066453	-0.064721	-0.013432	-0.203737	-0.075595	-0.057504	0.016962	0.009319
1	59500001	59600000	-0.091558	-0.021289	-0.001424	0.04366	0.158798	0.049648	0.006122	0.113255	-0.367126	0.082415	0.031358	-0.110688	0.543555	-0.324541	-0.038766	0.026858	-0.020123	-0.237591	-0.010151	-0.224938	0.086161	-0.300375	0.013203	-0.032926	-0.01515	0.112764	-0.017424	0.037827	-0.038247	0.013824	-0.088464	0.02246	0.015581	-0.007386	-0.07136	-0.082047	0.019631	-0.026491	-0.081001	-0.066453	-0.064721	-0.013432	-0.203737	-0.075595	-0.057504	0.016962	0.009319
1	59600001	59700000	-0.091558	-0.021289	-0.001424	0.04366	0.158798	0.049648	0.006122	0.113255	-0.367126	0.082415	0.031358	-0.110688	0.543555	-0.324541	-0.038766	0.026858	-0.020123	-0.237591	-0.010151	-0.224938	0.086161	-0.300375	0.013203	-0.032926	-0.01515	0.112764	-0.017424	0.037827	-0.038247	0.013824	-0.088464	0.02246	0.015581	-0.007386	-0.07136	-0.082047	0.019631	-0.026491	-0.081001	-0.066453	-0.064721	-0.013432	-0.203737	-0.075595	-0.057504	0.016962	0.009319
1	59700001	59800000	-0.091558	-0.021289	-0.001424	0.04366	0.158798	0.049648	0.006122	0.113255	-0.367126	0.082415	0.031358	-0.110688	0.543555	-0.324541	-0.038766	0.026858	-0.020123	-0.237591	-0.010151	-0.224938	0.086161	-0.300375	0.013203	-0.032926	-0.01515	0.112764	-0.017424	0.037827	-0.038247	0.013824	-0.088464	0.02246	0.015581	-0.007386	-0.07136	-0.082047	0.019631	-0.026491	-0.081001	-0.066453	-0.064721	-0.013432	-0.203737	-0.075595	-0.057504	0.016962	0.009319
1	59800001	59900000	-0.091558	-0.021289	-0.001424	0.04366	0.158798	0.049648	0.006122	0.113255	-0.367126	0.082415	0.031358	-0.110688	0.543555	-0.324541	-0.038766	0.026858	-0.020123	-0.237591	-0.010151	-0.224938	0.086161	-0.300375	0.013203	-0.032926	-0.01515	0.112764	-0.017424	0.037827	-0.038247	0.013824	-0.088464	0.02246	0.015581	-0.007386	-0.07136	-0.082047	0.019631	-0.026491	-0.081001	-0.066453	-0.064721	-0.013432	-0.203737	-0.075595	-0.057504	0.016962	0.009319
1	59900001	60000000	-0.091558	-0.021289	-0.001424	0.04366	0.158798	0.049648	0.006122	0.113255	-0.367126	0.082415	0.031358	-0.110688	0.543555	-0.324541	-0.038766	0.026858	-0.020123	-0.237591	-0.010151	-0.224938	0.086161	-0.300375	0.013203	-0.032926	-0.01515	0.112764	-0.017424	0.037827	-0.038247	0.013824	-0.088464	0.02246	0.015581	-0.007386	-0.07136	-0.082047	0.019631	-0.026491	-0.081001	-0.066453	-0.064721	-0.013432	-0.203737	-0.075595	-0.057504	0.016962	0.009319
1	60000001	60100000	-0.091558	-0.021289	-0.001424	0.04366	0.158798	0.049648	0.006122	0.113255	-0.367126	0.082415	0.031358	-0.110688	0.543555	-0.324541	-0.038766	0.026858	-0.020123	-0.237591	-0.010151	-0.224938	0.086161	-0.300375	0.013203	-0.032926	-0.01515	0.112764	-0.017424	0.037827	-0.038247	0.013824	-0.088464	0.02246	0.015581	-0.007386	-0.07136	-0.082047	0.019631	-0.026491	-0.081001	-0.066453	-0.064721	-0.013432	-0.203737	-0.075595	-0.057504	0.016962	0.009319
1	60100001	60200000	-0.091558	-0.021289	-0.001424	0.04366	0.158798	0.049648	0.006122	0.113255	-0.367126	0.082415	0.031358	-0.110688	0.543555	-0.324541	-0.038766	0.026858	-0.020123	-0.237591	-0.010151	-0.224938	0.086161	-0.300375	0.013203	-0.032926	-0.01515	0.112764	-0.017424	0.037827	-0.038247	0.013824	-0.088464	0.02246	0.015581	-0.007386	-0.07136	-0.082047	0.019631	-0.026491	-0.081001	-0.066453	-0.064721	-0.013432	-0.203737	-0.075595	-0.057504	0.016962	0.009319
1	60200001	60300000	-0.091558	-0.021289	-0.001424	0.04366	0.158798	0.049648	0.006122	0.113255	-0.367126	0.082415	0.031358	-0.110688	0.543555	-0.324541	-0.038766	0.026858	-0.020123	-0.237591	-0.010151	-0.224938	0.086161	-0.300375	0.013203	-0.032926	-0.01515	0.112764	-0.017424	0.037827	-0.038247	0.013824	-0.088464	0.02246	0.015581	-0.007386	-0.07136	-0.082047	0.019631	-0.026491	-0.081001	-0.066453	-0.064721	-0.013432	-0.203737	-0.075595	-0.057504	0.016962	0.009319
1	60300001	60400000	-0.091558	-0.021289	-0.001424	0.04366	0.158798	0.049648	0.006122	0.113255	-0.367126	0.082415	0.031358	-0.110688	0.543555	-0.324541	-0.038766	0.026858	-0.020123	-0.237591	-0.010151	-0.224938	0.086161	-0.300375	0.013203	-0.032926	-0.01515	0.112764	-0.017424	0.037827	-0.038247	0.013824	-0.088464	0.02246	0.015581	-0.007386	-0.07136	-0.082047	0.019631	-0.026491	-0.081001	-0.066453	-0.064721	-0.013432	-0.203737	-0.075595	-0.057504	0.016962	0.009319
1	60400001	60500000	-0.091558	-0.021289	-0.001424	0.04366	0.158798	0.049648	0.006122	0.113255	-0.367126	0.082415	0.031358	-0.110688	0.543555	-0.324541	-0.038766	0.026858	-0.020123	-0.237591	-0.010151	-0.224938	0.086161	-0.300375	0.013203	-0.032926	-0.01515	0.112764	-0.017424	0.037827	-0.038247	0.013824	-0.088464	0.02246	0.015581	-0.007386	-0.07136	-0.082047	0.019631	-0.026491	-0.081001	-0.066453	-0.064721	-0.013432	-0.203737	-0.075595	-0.057504	0.016962	0.009319
1	60500001	60600000	-0.091558	-0.021289	-0.001424	0.04366	0.158798	0.049648	0.006122	0.113255	-0.367126	0.082415	0.031358	-0.110688	0.543555	-0.324541	-0.038766	0.026858	-0.020123	-0.237591	-0.010151	-0.224938	0.086161	-0.300375	0.013203	-0.032926	-0.01515	0.112764	-0.017424	0.037827	-0.038247	0.013824	-0.088464	0.02246	0.015581	-0.007386	-0.07136	-0.082047	0.019631	-0.026491	-0.081001	-0.066453	-0.064721	-0.013432	-0.203737	-0.075595	-0.057504	0.016962	0.009319
1	60600001	60700000	-0.091558	-0.021289	-0.001424	0.04366	0.158798	0.049648	0.006122	0.113255	-0.367126	0.082415	0.031358	-0.110688	0.543555	-0.324541	-0.038766	0.026858	-0.020123	-0.237591	-0.010151	-0.224938	0.086161	-0.300375	0.013203	-0.032926	-0.01515	0.112764	-0.017424	0.037827	-0.038247	0.013824	-0.088464	0.02246	0.015581	-0.007386	-0.07136	-0.082047	0.019631	-0.026491	-0.081001	-0.066453	-0.064721	-0.013432	-0.203737	-0.075595	-0.057504	0.016962	0.009319
1	60700001	60800000	-0.091558	-0.021289	-0.001424	0.04366	0.158798	0.049648	0.006122	0.113255	-0.367126	0.082415	0.031358	-0.110688	0.543555	-0.324541	-0.038766	0.026858	-0.020123	-0.237591	-0.010151	-0.224938	0.086161	-0.300375	0.013203	-0.032926	-0.01515	0.112764	-0.017424	0.037827	-0.038247	0.013824	-0.088464	0.02246	0.015581	-0.007386	-0.07136	-0.082047	0.019631	-0.026491	-0.081001	-0.066453	-0.064721	-0.013432	-0.203737	-0.075595	-0.057504	0.016962	0.009319
1	60800001	60900000	-0.091558	-0.021289	-0.001424	0.04366	0.158798	0.049648	0.006122	0.113255	-0.367126	0.082415	0.031358	-0.110688	0.543555	-0.324541	-0.038766	0.026858	-0.020123	-0.237591	-0.010151	-0.224938	0.086161	-0.300375	0.013203	-0.032926	-0.01515	0.112764	-0.017424	0.037827	-0.038247	0.013824	-0.088464	0.02246	0.015581	-0.007386	-0.07136	-0.082047	0.019631	-0.026491	-0.081001	-0.066453	-0.064721	-0.013432	-0.203737	-0.075595	-0.057504	0.016962	0.009319
1	60900001	61000000	-0.091558	-0.021289	-0.001424	0.04366	0.158798	0.049648	0.006122	0.113255	-0.367126	0.082415	0.031358	-0.110688	0.543555	-0.324541	-0.038766	0.026858	-0.020123	-0.237591	-0.010151	-0.224938	0.086161	-0.300375	0.013203	-0.032926	-0.01515	0.112764	-0.017424	0.037827	-0.038247	0.013824	-0.088464	0.02246	0.015581	-0.007386	-0.07136	-0.082047	0.019631	-0.026491	-0.081001	-0.066453	-0.064721	-0.013432	-0.203737	-0.075595	-0.057504	0.016962	0.009319
1	61000001	61100000	-0.091558	-0.021289	-0.001424	0.04366	0.158798	0.049648	0.006122	0.113255	-0.367126	0.082415	0.031358	-0.110688	0.543555	-0.324541	-0.038766	0.026858	-0.020123	-0.237591	-0.010151	-0.224938	0.086161	-0.300375	0.013203	-0.032926	-0.01515	0.112764	-0.017424	0.037827	-0.038247	0.013824	-0.088464	0.02246	0.015581	-0.007386	-0.07136	-0.082047	0.019631	-0.026491	-0.081001	-0.066453	-0.064721	-0.013432	-0.203737	-0.075595	-0.057504	0.016962	0.009319
1	61100001	61200000	-0.091558	-0.021289	-0.001424	0.04366	0.158798	0.049648	0.006122	0.113255	-0.367126	0.082415	0.031358	-0.110688	0.543555	-0.324541	-0.038766	0.026858	-0.020123	-0.237591	-0.010151	-0.224938	0.086161	-0.300375	0.013203	-0.032926	-0.01515	0.112764	-0.017424	0.037827	-0.038247	0.013824	-0.088464	0.02246	0.015581	-0.007386	-0.07136	-0.082047	0.019631	-0.026491	-0.081001	-0.066453	-0.064721	-0.013432	-0.203737	-0.075595	-0.057504	0.016962	0.009319
1	61200001	61300000	-0.091558	-0.021289	-0.001424	0.04366	0.158798	0.049648	0.006122	0.113255	-0.367126	0.082415	0.031358	-0.110688	0.543555	-0.324541	-0.038766	0.026858	-0.020123	-0.237591	-0.010151	-0.224938	0.086161	-0.300375	0.013203	-0.032926	-0.01515	0.112764	-0.017424	0.037827	-0.038247	0.013824	-0.088464	0.02246	0.015581	-0.007386	-0.07136	-0.082047	0.019631	-0.026491	-0.081001	-0.066453	-0.064721	-0.013432	-0.203737	-0.075595	-0.057504	0.016962	0.009319
1	61300001	61400000	-0.091558	-0.021289	-0.001424	0.04366	0.158798	0.049648	0.006122	0.113255	-0.367126	0.082415	0.031358	-0.110688	0.543555	-0.324541	-0.038766	0.026858	-0.020123	-0.237591	-0.010151	-0.224938	0.086161	-0.300375	0.013203	-0.032926	-0.01515	0.112764	-0.017424	0.037827	-0.038247	0.013824	-0.088464	0.02246	0.015581	-0.007386	-0.07136	-0.082047	0.019631	-0.026491	-0.081001	-0.066453	-0.064721	-0.013432	-0.203737	-0.075595	-0.057504	0.016962	0.009319
1	61400001	61500000	-0.091558	-0.021289	-0.001424	0.04366	0.158798	0.049648	0.006122	0.113255	-0.367126	0.082415	0.031358	-0.110688	0.543555	-0.324541	-0.038766	0.026858	-0.020123	-0.237591	-0.010151	-0.224938	0.086161	-0.300375	0.013203	-0.032926	-0.01515	0.112764	-0.017424	0.037827	-0.038247	0.013824	-0.088464	0.02246	0.015581	-0.007386	-0.07136	-0.082047	0.019631	-0.026491	-0.081001	-0.066453	-0.064721	-0.013432	-0.203737	-0.075595	-0.057504	0.016962	0.009319
1	61500001	61600000	-0.091558	-0.021289	-0.001424	0.04366	0.158798	0.049648	0.006122	0.113255	-0.367126	0.082415	0.031358	-0.110688	0.543555	-0.324541	-0.038766	0.026858	-0.020123	-0.237591	-0.010151	-0.224938	0.086161	-0.300375	0.013203	-0.032926	-0.01515	0.112764	-0.017424	0.037827	-0.038247	0.013824	-0.088464	0.02246	0.015581	-0.007386	-0.07136	-0.082047	0.019631	-0.026491	-0.081001	-0.066453	-0.064721	-0.013432	-0.203737	-0.075595	-0.057504	0.016962	0.009319
1	61600001	61700000	-0.091558	-0.021289	-0.001424	0.04366	0.158798	0.049648	0.006122	0.113255	-0.367126	0.082415	0.031358	-0.110688	0.543555	-0.324541	-0.038766	0.026858	-0.020123	-0.237591	-0.010151	-0.224938	0.086161	-0.300375	0.013203	-0.032926	-0.01515	0.112764	-0.017424	0.037827	-0.038247	0.013824	-0.088464	0.02246	0.015581	-0.007386	-0.07136	-0.082047	0.019631	-0.026491	-0.081001	-0.066453	-0.064721	-0.013432	-0.203737	-0.075595	-0.057504	0.016962	0.009319
1	61700001	61800000	-0.091558	-0.021289	-0.001424	0.04366	0.158798	0.049648	0.006122	0.113255	-0.367126	0.082415	0.031358	-0.110688	0.543555	-0.324541	-0.038766	0.026858	-0.020123	-0.237591	-0.010151	-0.224938	0.086161	-0.300375	0.013203	-0.032926	-0.01515	0.112764	-0.017424	0.037827	-0.038247	0.013824	-0.088464	0.02246	0.015581	-0.007386	-0.07136	-0.082047	0.019631	-0.026491	-0.081001	-0.066453	-0.064721	-0.013432	-0.203737	-0.075595	-0.057504	0.016962	0.009319
1	61800001	61900000	-0.091558	-0.021289	-0.001424	0.04366	0.158798	0.049648	0.006122	0.113255	-0.367126	0.082415	0.031358	-0.110688	0.543555	-0.324541	-0.038766	0.026858	-0.020123	-0.237591	-0.010151	-0.224938	0.086161	-0.300375	0.013203	-0.032926	-0.01515	0.112764	-0.017424	0.037827	-0.038247	0.013824	-0.088464	0.02246	0.015581	-0.007386	-0.07136	-0.082047	0.019631	-0.026491	-0.081001	-0.066453	-0.064721	-0.013432	-0.203737	-0.075595	-0.057504	0.016962	0.009319
1	61900001	62000000	-0.091558	-0.021289	-0.001424	0.04366	0.158798	0.049648	0.006122	0.113255	-0.367126	0.082415	0.031358	-0.110688	0.543555	-0.324541	-0.038766	0.026858	-0.020123	-0.237591	-0.010151	-0.224938	0.086161	-0.300375	0.013203	-0.032926	-0.01515	0.112764	-0.017424	0.037827	-0.038247	0.013824	-0.088464	0.02246	0.015581	-0.007386	-0.07136	-0.082047	0.019631	-0.026491	-0.081001	-0.066453	-0.064721	-0.013432	-0.203737	-0.075595	-0.057504	0.016962	0.009319
1	62000001	62100000	-0.091558	-0.021289	-0.001424	0.04366	0.158798	0.049648	0.006122	0.113255	-0.367126	0.082415	0.031358	-0.110688	0.543555	-0.324541	-0.038766	0.026858	-0.020123	-0.237591	-0.010151	-0.224938	0.086161	-0.300375	0.013203	-0.032926	-0.01515	0.112764	-0.017424	0.037827	-0.038247	0.013824	-0.088464	0.02246	0.015581	-0.007386	-0.07136	-0.082047	0.019631	-0.026491	-0.081001	-0.066453	-0.064721	-0.013432	-0.203737	-0.075595	-0.057504	0.016962	0.009319
1	62100001	62200000	-0.091558	-0.021289	-0.001424	0.04366	0.158798	0.049648	0.006122	0.113255	-0.367126	0.082415	0.031358	-0.110688	0.543555	-0.324541	-0.038766	0.026858	-0.020123	-0.237591	-0.010151	-0.224938	0.086161	-0.300375	0.013203	-0.032926	-0.01515	0.112764	-0.017424	0.037827	-0.038247	0.013824	-0.088464	0.02246	0.015581	-0.007386	-0.07136	-0.082047	0.019631	-0.026491	-0.081001	-0.066453	-0.064721	-0.013432	-0.203737	-0.075595	-0.057504	0.016962	0.009319
1	62200001	62300000	-0.091558	-0.021289	-0.001424	0.04366	0.158798	0.049648	0.006122	0.113255	-0.367126	0.082415	0.031358	-0.110688	0.543555	-0.324541	-0.038766	0.026858	-0.020123	-0.237591	-0.010151	-0.224938	0.086161	-0.300375	0.013203	-0.032926	-0.01515	0.112764	-0.017424	0.037827	-0.038247	0.013824	-0.088464	0.02246	0.015581	-0.007386	-0.07136	-0.082047	0.019631	-0.026491	-0.081001	-0.066453	-0.064721	-0.013432	-0.203737	-0.075595	-0.057504	0.016962	0.009319
1	62300001	62400000	-0.091558	-0.021289	-0.001424	0.04366	0.158798	0.049648	0.006122	0.113255	-0.367126	0.082415	0.031358	-0.110688	0.543555	-0.324541	-0.038766	0.026858	-0.020123	-0.237591	-0.010151	-0.224938	0.086161	-0.300375	0.013203	-0.032926	-0.01515	0.112764	-0.017424	0.037827	-0.038247	0.013824	-0.088464	0.02246	0.015581	-0.007386	-0.07136	-0.082047	0.019631	-0.026491	-0.081001	-0.066453	-0.064721	-0.013432	-0.203737	-0.075595	-0.057504	0.016962	0.009319
1	62400001	62500000	-0.091558	-0.021289	-0.001424	0.04366	0.158798	0.049648	0.006122	0.113255	-0.367126	0.082415	0.031358	-0.110688	0.543555	-0.324541	-0.038766	0.026858	-0.020123	-0.237591	-0.010151	-0.224938	0.086161	-0.300375	0.013203	-0.032926	-0.01515	0.112764	-0.017424	0.037827	-0.038247	0.013824	-0.088464	0.02246	0.015581	-0.007386	-0.07136	-0.082047	0.019631	-0.026491	-0.081001	-0.066453	-0.064721	-0.013432	-0.203737	-0.075595	-0.057504	0.016962	0.009319
1	62700001	62800000	-0.091558	-0.021289	-0.001424	0.04366	0.158798	0.049648	0.006122	0.113255	-0.367126	0.082415	0.031358	-0.110688	0.543555	-0.324541	-0.038766	0.026858	-0.020123	-0.237591	-0.010151	-0.224938	0.086161	-0.300375	0.013203	-0.032926	-0.01515	0.112764	-0.017424	0.037827	-0.038247	0.013824	-0.088464	0.02246	0.015581	-0.007386	-0.07136	-0.082047	0.019631	-0.026491	-0.081001	-0.066453	-0.064721	-0.013432	-0.203737	-0.075595	-0.057504	0.016962	0.009319
1	62800001	62900000	-0.091558	-0.021289	-0.001424	0.04366	0.158798	0.049648	0.006122	0.113255	-0.367126	0.082415	0.031358	-0.110688	0.543555	-0.324541	-0.038766	0.026858	-0.020123	-0.237591	-0.010151	-0.224938	0.086161	-0.300375	0.013203	-0.032926	-0.01515	0.112764	-0.017424	0.037827	-0.038247	0.013824	-0.088464	0.02246	0.015581	-0.007386	-0.07136	-0.082047	0.019631	-0.026491	-0.081001	-0.066453	-0.064721	-0.013432	-0.203737	-0.075595	-0.057504	0.016962	0.009319
1	62900001	63000000	-0.091558	-0.021289	-0.001424	0.04366	0.158798	0.049648	0.006122	0.113255	-0.367126	0.082415	0.031358	-0.110688	0.543555	-0.324541	-0.038766	0.026858	-0.020123	-0.237591	-0.010151	-0.224938	0.086161	-0.300375	0.013203	-0.032926	-0.01515	0.112764	-0.017424	0.037827	-0.038247	0.013824	-0.088464	0.02246	0.015581	-0.007386	-0.07136	-0.082047	0.019631	-0.026491	-0.081001	-0.066453	-0.064721	-0.013432	-0.203737	-0.075595	-0.057504	0.016962	0.009319
1	63000001	63100000	-0.091558	-0.021289	-0.001424	0.04366	0.158798	0.049648	0.006122	0.113255	-0.367126	0.082415	0.031358	-0.110688	0.543555	-0.324541	-0.038766	0.026858	-0.020123	-0.237591	-0.010151	-0.224938	0.086161	-0.300375	0.013203	-0.032926	-0.01515	0.112764	-0.017424	0.037827	-0.038247	0.013824	-0.088464	0.02246	0.015581	-0.007386	-0.07136	-0.082047	0.019631	-0.026491	-0.081001	-0.066453	-0.064721	-0.013432	-0.203737	-0.075595	-0.057504	0.016962	0.009319
1	63200001	63300000	-0.091558	-0.021289	-0.001424	0.04366	0.158798	0.049648	0.006122	0.113255	-0.367126	0.082415	0.031358	-0.110688	0.543555	-0.324541	-0.038766	0.026858	-0.020123	-0.237591	-0.010151	-0.224938	0.086161	-0.300375	0.013203	-0.032926	-0.01515	0.112764	-0.017424	0.037827	-0.038247	0.013824	-0.088464	0.02246	0.015581	-0.007386	-0.07136	-0.082047	0.019631	-0.026491	-0.081001	-0.066453	-0.064721	-0.013432	-0.203737	-0.075595	-0.057504	0.016962	0.009319
1	63300001	63400000	-0.091558	-0.021289	-0.001424	0.04366	0.158798	0.049648	0.006122	0.113255	-0.367126	0.082415	0.031358	-0.110688	0.543555	-0.324541	-0.038766	0.026858	-0.020123	-0.237591	-0.010151	-0.224938	0.086161	-0.300375	0.013203	-0.032926	-0.01515	0.112764	-0.017424	0.037827	-0.038247	0.013824	-0.088464	0.02246	0.015581	-0.007386	-0.07136	-0.082047	0.019631	-0.026491	-0.081001	-0.066453	-0.064721	-0.013432	-0.203737	-0.075595	-0.057504	0.016962	0.009319
1	63400001	63500000	-0.091558	-0.021289	-0.001424	0.04366	0.158798	0.049648	0.006122	0.113255	-0.367126	0.082415	0.031358	-0.110688	0.543555	-0.324541	-0.038766	0.026858	-0.020123	-0.237591	-0.010151	-0.224938	0.086161	-0.300375	0.013203	-0.032926	-0.01515	0.112764	-0.017424	0.037827	-0.038247	0.013824	-0.088464	0.02246	0.015581	-0.007386	-0.07136	-0.082047	0.019631	-0.026491	-0.081001	-0.066453	-0.064721	-0.013432	-0.203737	-0.075595	-0.057504	0.016962	0.009319
1	63500001	63600000	-0.091558	-0.021289	-0.001424	0.04366	0.158798	0.049648	0.006122	0.113255	-0.367126	0.082415	0.031358	-0.110688	0.543555	-0.324541	-0.038766	0.026858	-0.020123	-0.237591	-0.010151	-0.224938	0.086161	-0.300375	0.013203	-0.032926	-0.01515	0.112764	-0.017424	0.037827	-0.038247	0.013824	-0.088464	0.02246	0.015581	-0.007386	-0.07136	-0.082047	0.019631	-0.026491	-0.081001	-0.066453	-0.064721	-0.013432	-0.203737	-0.075595	-0.057504	0.016962	0.009319
1	63600001	63700000	-0.091558	-0.021289	-0.001424	0.04366	0.158798	0.049648	0.006122	0.113255	-0.367126	0.082415	0.031358	-0.110688	0.543555	-0.324541	-0.038766	0.026858	-0.020123	-0.237591	-0.010151	-0.224938	0.086161	-0.300375	0.013203	-0.032926	-0.01515	0.112764	-0.017424	0.037827	-0.038247	0.013824	-0.088464	0.02246	0.015581	-0.007386	-0.07136	-0.082047	0.019631	-0.026491	-0.081001	-0.066453	-0.064721	-0.013432	-0.203737	-0.075595	-0.057504	0.016962	0.009319
1	63900001	64000000	-0.091558	-0.021289	-0.001424	0.04366	0.158798	0.049648	0.006122	0.113255	-0.367126	0.082415	0.031358	-0.110688	0.543555	-0.324541	-0.038766	0.026858	-0.020123	-0.237591	-0.010151	-0.224938	0.086161	-0.300375	0.013203	-0.032926	-0.01515	0.112764	-0.017424	0.037827	-0.038247	0.013824	-0.088464	0.02246	0.015581	-0.007386	-0.07136	-0.082047	0.019631	-0.026491	-0.081001	-0.066453	-0.064721	-0.013432	-0.203737	-0.075595	-0.057504	0.016962	0.009319
1	64000001	64100000	-0.091558	-0.021289	-0.001424	0.04366	0.158798	0.049648	0.006122	0.113255	-0.367126	0.082415	0.031358	-0.110688	0.543555	-0.324541	-0.038766	0.026858	-0.020123	-0.237591	-0.010151	-0.224938	0.086161	-0.300375	0.013203	-0.032926	-0.01515	0.112764	-0.017424	0.037827	-0.038247	0.013824	-0.088464	0.02246	0.015581	-0.007386	-0.07136	-0.082047	0.019631	-0.026491	-0.081001	-0.066453	-0.064721	-0.013432	-0.203737	-0.075595	-0.057504	0.016962	0.009319
1	64100001	64200000	-0.091558	-0.021289	-0.001424	0.04366	0.158798	0.049648	0.006122	0.113255	-0.367126	0.082415	0.031358	-0.110688	0.543555	-0.324541	-0.038766	0.026858	-0.020123	-0.237591	-0.010151	-0.224938	0.086161	-0.300375	0.013203	-0.032926	-0.01515	0.112764	-0.017424	0.037827	-0.038247	0.013824	-0.088464	0.02246	0.015581	-0.007386	-0.07136	-0.082047	0.019631	-0.026491	-0.081001	-0.066453	-0.064721	-0.013432	-0.203737	-0.075595	-0.057504	0.016962	0.009319
1	64200001	64300000	-0.091558	-0.021289	-0.001424	0.04366	0.158798	0.049648	0.006122	0.113255	-0.367126	0.082415	0.031358	-0.110688	0.543555	-0.324541	-0.038766	0.026858	-0.020123	-0.237591	-0.010151	-0.224938	0.086161	-0.300375	0.013203	-0.032926	-0.01515	0.112764	-0.017424	0.037827	-0.038247	0.013824	-0.088464	0.02246	0.015581	-0.007386	-0.07136	-0.082047	0.019631	-0.026491	-0.081001	-0.066453	-0.064721	-0.013432	-0.203737	-0.075595	-0.057504	0.016962	0.009319
1	64300001	64400000	-0.091558	-0.021289	-0.001424	0.04366	0.158798	0.049648	0.006122	0.113255	-0.367126	0.082415	0.031358	-0.110688	0.543555	-0.324541	-0.038766	0.026858	-0.020123	-0.237591	-0.010151	-0.224938	0.086161	-0.300375	0.013203	-0.032926	-0.01515	0.112764	-0.017424	0.037827	-0.038247	0.013824	-0.088464	0.02246	0.015581	-0.007386	-0.07136	-0.082047	0.019631	-0.026491	-0.081001	-0.066453	-0.064721	-0.013432	-0.203737	-0.075595	-0.057504	0.016962	0.009319
1	64400001	64500000	-0.091558	-0.021289	-0.001424	0.04366	0.158798	0.049648	0.006122	0.113255	-0.367126	0.082415	0.031358	-0.110688	0.543555	-0.324541	-0.038766	0.026858	-0.020123	-0.237591	-0.010151	-0.224938	0.086161	-0.300375	0.013203	-0.032926	-0.01515	0.112764	-0.017424	0.037827	-0.038247	0.013824	-0.088464	0.02246	0.015581	-0.007386	-0.07136	-0.082047	0.019631	-0.026491	-0.081001	-0.066453	-0.064721	-0.013432	-0.203737	-0.075595	-0.057504	0.016962	0.009319
1	64500001	64600000	-0.091558	-0.021289	-0.001424	0.04366	0.158798	0.049648	0.006122	0.113255	-0.367126	0.082415	0.031358	-0.110688	0.543555	-0.324541	-0.038766	0.026858	-0.020123	-0.237591	-0.010151	-0.224938	0.086161	-0.300375	0.013203	-0.032926	-0.01515	0.112764	-0.017424	0.037827	-0.038247	0.013824	-0.088464	0.02246	0.015581	-0.007386	-0.07136	-0.082047	0.019631	-0.026491	-0.081001	-0.066453	-0.064721	-0.013432	-0.203737	-0.075595	-0.057504	0.016962	0.009319
1	64600001	64700000	-0.091558	-0.021289	-0.001424	0.04366	0.158798	0.049648	0.006122	0.113255	-0.367126	0.082415	0.031358	-0.110688	0.543555	-0.324541	-0.038766	0.026858	-0.020123	-0.237591	-0.010151	-0.224938	0.086161	-0.300375	0.013203	-0.032926	-0.01515	0.112764	-0.017424	0.037827	-0.038247	0.013824	-0.088464	0.02246	0.015581	-0.007386	-0.07136	-0.082047	0.019631	-0.026491	-0.081001	-0.066453	-0.064721	-0.013432	-0.203737	-0.075595	-0.057504	0.016962	0.009319
1	64700001	64800000	-0.091558	-0.021289	-0.001424	0.04366	0.158798	0.049648	0.006122	0.113255	-0.367126	0.082415	0.031358	-0.110688	0.543555	-0.324541	-0.038766	0.026858	-0.020123	-0.237591	-0.010151	-0.224938	0.086161	-0.300375	0.013203	-0.032926	-0.01515	0.112764	-0.017424	0.037827	-0.038247	0.013824	-0.088464	0.02246	0.015581	-0.007386	-0.07136	-0.082047	0.019631	-0.026491	-0.081001	-0.066453	-0.064721	-0.013432	-0.203737	-0.075595	-0.057504	0.016962	0.009319
1	64800001	64900000	-0.091558	-0.021289	-0.001424	0.04366	0.158798	0.049648	0.006122	0.113255	-0.367126	0.082415	0.031358	-0.110688	0.543555	-0.324541	-0.038766	0.026858	-0.020123	-0.237591	-0.010151	-0.224938	0.086161	-0.300375	0.013203	-0.032926	-0.01515	0.112764	-0.017424	0.037827	-0.038247	0.013824	-0.088464	0.02246	0.015581	-0.007386	-0.07136	-0.082047	0.019631	-0.026491	-0.081001	-0.066453	-0.064721	-0.013432	-0.203737	-0.075595	-0.057504	0.016962	0.009319
1	64900001	65000000	-0.091558	-0.021289	-0.001424	0.04366	0.158798	0.049648	0.006122	0.113255	-0.367126	0.082415	0.031358	-0.110688	0.543555	-0.324541	-0.038766	0.026858	-0.020123	-0.237591	-0.010151	-0.224938	0.086161	-0.300375	0.013203	-0.032926	-0.01515	0.112764	-0.017424	0.037827	-0.038247	0.013824	-0.088464	0.02246	0.015581	-0.007386	-0.07136	-0.082047	0.019631	-0.026491	-0.081001	-0.066453	-0.064721	-0.013432	-0.203737	-0.075595	-0.057504	0.016962	0.009319
1	65000001	65100000	-0.091558	-0.021289	-0.001424	0.04366	0.158798	0.049648	0.006122	0.113255	-0.367126	0.082415	0.031358	-0.110688	0.543555	-0.324541	-0.038766	0.026858	-0.020123	-0.237591	-0.010151	-0.224938	0.086161	-0.300375	0.013203	-0.032926	-0.01515	0.112764	-0.017424	0.037827	-0.038247	0.013824	-0.088464	0.02246	0.015581	-0.007386	-0.07136	-0.082047	0.019631	-0.026491	-0.081001	-0.066453	-0.064721	-0.013432	-0.203737	-0.075595	-0.057504	0.016962	0.009319
1	65100001	65200000	-0.091558	-0.021289	-0.001424	0.04366	0.158798	0.049648	0.006122	0.113255	-0.367126	0.082415	0.031358	-0.110688	0.543555	-0.324541	-0.038766	0.026858	-0.020123	-0.237591	-0.010151	-0.224938	0.086161	-0.300375	0.013203	-0.032926	-0.01515	0.112764	-0.017424	0.037827	-0.038247	0.013824	-0.088464	0.02246	0.015581	-0.007386	-0.07136	-0.082047	0.019631	-0.026491	-0.081001	-0.066453	-0.064721	-0.013432	-0.203737	-0.075595	-0.057504	0.016962	0.009319
1	65200001	65300000	-0.091558	-0.021289	-0.001424	0.04366	0.158798	0.049648	0.006122	0.113255	-0.367126	0.082415	0.031358	-0.110688	0.543555	-0.324541	-0.038766	0.026858	-0.020123	-0.237591	-0.010151	-0.224938	0.086161	-0.300375	0.013203	-0.032926	-0.01515	0.112764	-0.017424	0.037827	-0.038247	0.013824	-0.088464	0.02246	0.015581	-0.007386	-0.07136	-0.082047	0.019631	-0.026491	-0.081001	-0.066453	-0.064721	-0.013432	-0.203737	-0.075595	-0.057504	0.016962	0.009319
1	65300001	65400000	-0.091558	-0.021289	-0.001424	0.04366	0.158798	0.049648	0.006122	0.113255	-0.367126	0.082415	0.031358	-0.110688	0.543555	-0.324541	-0.038766	0.026858	-0.020123	-0.237591	-0.010151	-0.224938	0.086161	-0.300375	0.013203	-0.032926	-0.01515	0.112764	-0.017424	0.037827	-0.038247	0.013824	-0.088464	0.02246	0.015581	-0.007386	-0.07136	-0.082047	0.019631	-0.026491	-0.081001	-0.066453	-0.064721	-0.013432	-0.203737	-0.075595	-0.057504	0.016962	0.009319
1	65400001	65500000	-0.091558	-0.021289	-0.001424	0.04366	0.158798	0.049648	0.006122	0.113255	-0.367126	0.082415	0.031358	-0.110688	0.543555	-0.324541	-0.038766	0.026858	-0.020123	-0.237591	-0.010151	-0.224938	0.086161	-0.300375	0.013203	-0.032926	-0.01515	0.112764	-0.017424	0.037827	-0.038247	0.013824	-0.088464	0.02246	0.015581	-0.007386	-0.07136	-0.082047	0.019631	-0.026491	-0.081001	-0.066453	-0.064721	-0.013432	-0.203737	-0.075595	-0.057504	0.016962	0.009319
1	65500001	65600000	-0.091558	-0.021289	-0.001424	0.04366	0.158798	0.049648	0.006122	0.113255	-0.367126	0.082415	0.031358	-0.110688	0.543555	-0.324541	-0.038766	0.026858	-0.020123	-0.237591	-0.010151	-0.224938	0.086161	-0.300375	0.013203	-0.032926	-0.01515	0.112764	-0.017424	0.037827	-0.038247	0.013824	-0.088464	0.02246	0.015581	-0.007386	-0.07136	-0.082047	0.019631	-0.026491	-0.081001	-0.066453	-0.064721	-0.013432	-0.203737	-0.075595	-0.057504	0.016962	0.009319
1	65600001	65700000	-0.091558	-0.021289	-0.001424	0.04366	0.158798	0.049648	0.006122	0.113255	-0.367126	0.082415	0.031358	-0.110688	0.543555	-0.324541	-0.038766	0.026858	-0.020123	-0.237591	-0.010151	-0.224938	0.086161	-0.300375	0.013203	-0.032926	-0.01515	0.112764	-0.017424	0.037827	-0.038247	0.013824	-0.088464	0.02246	0.015581	-0.007386	-0.07136	-0.082047	0.019631	-0.026491	-0.081001	-0.066453	-0.064721	-0.013432	-0.203737	-0.075595	-0.057504	0.016962	0.009319
1	65700001	65800000	-0.091558	-0.021289	-0.001424	0.04366	0.158798	0.049648	0.006122	0.113255	-0.367126	0.082415	0.031358	-0.110688	0.543555	-0.324541	-0.038766	0.026858	-0.020123	-0.237591	-0.010151	-0.224938	0.086161	-0.300375	0.013203	-0.032926	-0.01515	0.112764	-0.017424	0.037827	-0.038247	0.013824	-0.088464	0.02246	0.015581	-0.007386	-0.07136	-0.082047	0.019631	-0.026491	-0.081001	-0.066453	-0.064721	-0.013432	-0.203737	-0.075595	-0.057504	0.016962	0.009319
1	65800001	65900000	-0.091558	-0.021289	-0.001424	0.04366	0.158798	0.049648	0.006122	0.113255	-0.367126	0.082415	0.031358	-0.110688	0.543555	-0.324541	-0.038766	0.026858	-0.020123	-0.237591	-0.010151	-0.224938	0.086161	-0.300375	0.013203	-0.032926	-0.01515	0.112764	-0.017424	0.037827	-0.038247	0.013824	-0.088464	0.02246	0.015581	-0.007386	-0.07136	-0.082047	0.019631	-0.026491	-0.081001	-0.066453	-0.064721	-0.013432	-0.203737	-0.075595	-0.057504	0.016962	0.009319
1	65900001	66000000	-0.091558	-0.021289	-0.001424	0.04366	0.158798	0.049648	0.006122	0.113255	-0.367126	0.082415	0.031358	-0.110688	0.543555	-0.324541	-0.038766	0.026858	-0.020123	-0.237591	-0.010151	-0.224938	0.086161	-0.300375	0.013203	-0.032926	-0.01515	0.112764	-0.017424	0.037827	-0.038247	0.013824	-0.088464	0.02246	0.015581	-0.007386	-0.07136	-0.082047	0.019631	-0.026491	-0.081001	-0.066453	-0.064721	-0.013432	-0.203737	-0.075595	-0.057504	0.016962	0.009319
1	66000001	66100000	-0.091558	-0.021289	-0.001424	0.04366	0.158798	0.049648	0.006122	0.113255	-0.367126	0.082415	0.031358	-0.110688	-0.015536	-0.324541	-0.038766	0.026858	-0.020123	-0.237591	-0.010151	-0.224938	0.086161	-0.300375	0.013203	-0.032926	-0.01515	0.112764	-0.017424	0.037827	-0.038247	0.013824	-0.088464	0.02246	0.015581	-0.007386	-0.07136	-0.082047	0.019631	-0.026491	-0.081001	-0.066453	-0.064721	-0.013432	-0.203737	-0.075595	-0.057504	0.016962	0.009319
1	66100001	66200000	-0.091558	-0.021289	-0.001424	0.04366	0.158798	0.049648	0.006122	0.113255	-0.367126	0.082415	0.031358	-0.110688	-0.015536	-0.324541	-0.038766	0.026858	-0.020123	-0.237591	-0.010151	-0.224938	0.086161	-0.300375	0.013203	-0.032926	-0.01515	0.112764	-0.017424	0.037827	-0.038247	0.013824	-0.088464	0.02246	0.015581	-0.007386	-0.07136	-0.082047	0.019631	-0.026491	-0.081001	-0.066453	-0.064721	-0.013432	-0.203737	-0.075595	-0.057504	0.016962	0.009319
1	66200001	66300000	-0.091558	-0.021289	-0.001424	0.04366	0.158798	0.049648	0.006122	0.113255	-0.367126	0.082415	0.031358	-0.110688	-0.015536	-0.324541	-0.038766	0.026858	-0.020123	-0.237591	-0.010151	-0.224938	0.086161	-0.300375	0.013203	-0.032926	-0.01515	0.112764	-0.017424	0.037827	-0.038247	0.013824	-0.088464	0.02246	0.015581	-0.007386	-0.07136	-0.082047	0.019631	-0.026491	-0.081001	-0.066453	-0.064721	-0.013432	-0.203737	-0.075595	-0.057504	0.016962	0.009319
1	66300001	66400000	-0.091558	-0.021289	-0.001424	0.04366	0.158798	0.049648	0.006122	0.113255	-0.367126	0.082415	0.031358	-0.110688	-0.015536	-0.324541	-0.038766	0.026858	-0.020123	-0.237591	-0.010151	-0.224938	0.086161	-0.300375	0.013203	-0.032926	-0.01515	0.112764	-0.017424	0.037827	-0.038247	0.013824	-0.088464	0.02246	0.015581	-0.007386	-0.07136	-0.082047	0.019631	-0.026491	-0.081001	-0.066453	-0.064721	-0.013432	-0.203737	-0.075595	-0.057504	0.016962	0.009319
1	66400001	66500000	-0.091558	-0.021289	-0.001424	0.04366	0.158798	0.049648	0.006122	0.113255	-0.367126	0.082415	0.031358	-0.110688	-0.015536	-0.324541	-0.038766	0.026858	-0.020123	-0.237591	-0.010151	-0.224938	0.086161	-0.300375	0.013203	-0.032926	-0.01515	0.112764	-0.017424	0.037827	-0.038247	0.013824	-0.088464	0.02246	0.015581	-0.007386	-0.07136	-0.082047	0.019631	-0.026491	-0.081001	-0.066453	-0.064721	-0.013432	-0.203737	-0.075595	-0.057504	0.016962	0.009319
1	66500001	66600000	-0.091558	-0.021289	-0.001424	0.04366	0.158798	0.049648	0.006122	0.113255	-0.367126	0.082415	0.031358	-0.110688	-0.015536	-0.324541	-0.038766	0.026858	-0.020123	-0.237591	-0.010151	-0.224938	0.086161	-0.300375	0.013203	-0.032926	-0.01515	0.112764	-0.017424	0.037827	-0.038247	0.013824	-0.088464	0.02246	0.015581	-0.007386	-0.07136	-0.082047	0.019631	-0.026491	-0.081001	-0.066453	-0.064721	-0.013432	-0.203737	-0.075595	-0.057504	0.016962	0.009319
1	66600001	66700000	-0.091558	-0.021289	-0.001424	0.04366	0.158798	0.049648	0.006122	0.113255	-0.367126	0.082415	0.031358	-0.110688	-0.015536	-0.324541	-0.038766	0.026858	-0.020123	-0.237591	-0.010151	-0.224938	0.086161	-0.300375	0.013203	-0.032926	-0.01515	0.112764	-0.017424	0.037827	-0.038247	0.013824	-0.088464	0.02246	0.015581	-0.007386	-0.07136	-0.082047	0.019631	-0.026491	-0.081001	-0.066453	-0.064721	-0.013432	-0.203737	-0.075595	-0.057504	0.016962	0.009319
1	66700001	66800000	-0.091558	-0.021289	-0.001424	0.04366	0.158798	0.049648	0.006122	0.113255	-0.367126	0.082415	0.031358	-0.110688	-0.015536	-0.324541	-0.038766	0.026858	-0.020123	-0.237591	-0.010151	-0.224938	0.086161	-0.300375	0.013203	-0.032926	-0.01515	0.112764	-0.017424	0.037827	-0.038247	0.013824	-0.088464	0.02246	0.015581	-0.007386	-0.07136	-0.082047	0.019631	-0.026491	-0.081001	-0.066453	-0.064721	-0.013432	-0.203737	-0.075595	-0.057504	0.016962	0.009319
1	66800001	66900000	-0.091558	-0.021289	-0.001424	0.04366	0.158798	0.049648	0.006122	0.113255	-0.367126	0.082415	0.031358	-0.110688	-0.015536	-0.324541	-0.038766	0.026858	-0.020123	-0.237591	-0.010151	-0.224938	0.086161	-0.300375	0.013203	-0.032926	-0.01515	0.112764	-0.017424	0.037827	-0.038247	0.013824	-0.088464	0.02246	0.015581	-0.007386	-0.07136	-0.082047	0.019631	-0.026491	-0.081001	-0.066453	-0.064721	-0.013432	-0.203737	-0.075595	-0.057504	0.016962	0.009319
1	66900001	67000000	-0.091558	-0.021289	-0.001424	0.04366	0.158798	0.049648	0.006122	0.113255	-0.367126	0.082415	0.031358	-0.110688	-0.015536	-0.324541	-0.038766	0.026858	-0.020123	-0.237591	-0.010151	-0.224938	0.086161	-0.300375	0.013203	-0.032926	-0.01515	0.112764	-0.017424	0.037827	-0.038247	0.013824	-0.088464	0.02246	0.015581	-0.007386	-0.07136	-0.082047	0.019631	-0.026491	-0.081001	-0.066453	-0.064721	-0.013432	-0.203737	-0.075595	-0.057504	0.016962	0.009319
1	67000001	67100000	-0.091558	-0.021289	-0.001424	0.04366	0.158798	0.049648	0.006122	0.113255	-0.367126	0.082415	0.031358	-0.110688	-0.015536	-0.324541	-0.038766	0.026858	-0.020123	-0.237591	-0.010151	-0.224938	0.086161	-0.300375	0.013203	-0.032926	-0.01515	0.112764	-0.017424	0.037827	-0.038247	0.013824	-0.088464	0.02246	0.015581	-0.007386	-0.07136	-0.082047	0.019631	-0.026491	-0.081001	-0.066453	-0.064721	-0.013432	-0.203737	-0.075595	-0.057504	0.016962	0.009319
1	67100001	67200000	-0.091558	-0.021289	-0.001424	0.04366	0.158798	0.049648	0.006122	0.113255	-0.367126	0.082415	0.031358	-0.110688	-0.015536	-0.324541	-0.038766	0.026858	-0.020123	-0.237591	-0.010151	-0.224938	0.086161	-0.300375	0.013203	-0.032926	-0.01515	0.112764	-0.017424	0.037827	-0.038247	0.013824	-0.088464	0.02246	0.015581	-0.007386	-0.07136	-0.082047	0.019631	-0.026491	-0.081001	-0.066453	-0.064721	-0.013432	-0.203737	-0.075595	-0.057504	0.016962	0.009319
1	67200001	67300000	-0.091558	-0.021289	-0.001424	0.04366	0.158798	0.049648	0.006122	0.113255	-0.367126	0.082415	0.031358	-0.110688	-0.015536	-0.324541	-0.038766	0.026858	-0.020123	-0.237591	-0.010151	-0.224938	0.086161	-0.300375	0.013203	-0.032926	-0.01515	0.112764	-0.017424	0.037827	-0.038247	0.013824	-0.088464	0.02246	0.015581	-0.007386	-0.07136	-0.082047	0.019631	-0.026491	-0.081001	-0.066453	-0.064721	-0.013432	-0.203737	-0.075595	-0.057504	0.016962	0.009319
1	67300001	67400000	-0.091558	-0.021289	-0.001424	0.04366	0.158798	0.049648	0.006122	0.113255	-0.367126	0.082415	0.031358	-0.110688	-0.015536	-0.324541	-0.038766	0.026858	-0.020123	-0.237591	-0.010151	-0.224938	0.086161	-0.300375	0.013203	-0.032926	-0.01515	0.112764	-0.017424	0.037827	-0.038247	0.013824	-0.088464	0.02246	0.015581	-0.007386	-0.07136	-0.082047	0.019631	-0.026491	-0.081001	-0.066453	-0.064721	-0.013432	-0.203737	-0.075595	-0.057504	0.016962	0.009319
1	67400001	67500000	-0.091558	-0.021289	-0.001424	0.04366	0.158798	0.049648	0.006122	0.113255	-0.367126	0.082415	0.031358	-0.110688	-0.015536	-0.324541	-0.038766	0.026858	-0.020123	-0.237591	-0.010151	-0.224938	0.086161	-0.300375	0.013203	-0.032926	-0.01515	0.112764	-0.017424	0.037827	-0.038247	0.013824	-0.088464	0.02246	0.015581	-0.007386	-0.07136	-0.082047	0.019631	-0.026491	-0.081001	-0.066453	-0.064721	-0.013432	-0.203737	-0.075595	-0.057504	0.016962	0.009319
1	67600001	67700000	-0.091558	-0.021289	-0.001424	0.04366	0.158798	0.049648	0.006122	0.113255	-0.367126	0.082415	0.031358	-0.110688	-0.015536	-0.324541	-0.038766	0.026858	-0.020123	-0.237591	-0.010151	-0.224938	0.086161	-0.300375	0.013203	-0.032926	-0.01515	0.112764	-0.017424	0.037827	-0.038247	0.013824	-0.088464	0.02246	0.015581	-0.007386	-0.07136	-0.082047	0.019631	-0.026491	-0.081001	-0.066453	-0.064721	-0.013432	-0.203737	-0.075595	-0.057504	0.016962	0.009319
1	67700001	67800000	-0.091558	-0.021289	-0.001424	0.04366	0.158798	0.049648	0.006122	0.113255	-0.367126	0.082415	0.031358	-0.110688	-0.015536	-0.324541	-0.038766	0.026858	-0.020123	-0.237591	-0.010151	-0.224938	0.086161	-0.300375	0.013203	-0.032926	-0.01515	0.112764	-0.017424	0.037827	-0.038247	0.013824	-0.088464	0.02246	0.015581	-0.007386	-0.07136	-0.082047	0.019631	-0.026491	-0.081001	-0.066453	-0.064721	-0.013432	-0.203737	-0.075595	-0.057504	0.016962	0.009319
1	67800001	67900000	-0.091558	-0.021289	-0.001424	0.04366	0.158798	0.049648	0.006122	0.113255	-0.367126	0.082415	0.031358	-0.110688	-0.015536	-0.324541	-0.038766	0.026858	-0.020123	-0.237591	-0.010151	-0.224938	0.086161	-0.300375	0.013203	-0.032926	-0.01515	0.112764	-0.017424	0.037827	-0.038247	0.013824	-0.088464	0.02246	0.015581	-0.007386	-0.07136	-0.082047	0.019631	-0.026491	-0.081001	-0.066453	-0.064721	-0.013432	-0.203737	-0.075595	-0.057504	0.016962	0.009319
1	67900001	68000000	-0.091558	-0.021289	-0.001424	0.04366	0.158798	0.049648	0.006122	0.113255	-0.367126	0.082415	0.031358	-0.110688	-0.015536	-0.324541	-0.038766	0.026858	-0.020123	-0.237591	-0.010151	-0.224938	0.086161	-0.300375	0.013203	-0.032926	-0.01515	0.112764	-0.017424	0.037827	-0.038247	0.013824	-0.088464	0.02246	0.015581	-0.007386	-0.07136	-0.082047	0.019631	-0.026491	-0.081001	-0.066453	-0.064721	-0.013432	-0.203737	-0.075595	-0.057504	0.016962	0.009319
1	68000001	68100000	-0.091558	-0.021289	-0.001424	0.04366	0.158798	0.049648	0.006122	0.113255	-0.367126	0.082415	0.031358	-0.110688	-0.015536	-0.324541	-0.038766	0.026858	-0.020123	-0.237591	-0.010151	-0.224938	0.086161	-0.300375	0.013203	-0.032926	-0.01515	0.112764	-0.017424	0.037827	-0.038247	0.013824	-0.088464	0.02246	0.015581	-0.007386	-0.07136	-0.082047	0.019631	-0.026491	-0.081001	-0.066453	-0.064721	-0.013432	-0.203737	-0.075595	-0.057504	0.016962	0.009319
1	68100001	68200000	-0.091558	-0.021289	-0.001424	0.04366	0.158798	0.049648	0.006122	0.113255	-0.367126	0.082415	0.031358	-0.110688	-0.015536	-0.324541	-0.038766	0.026858	-0.020123	-0.237591	-0.010151	-0.224938	0.086161	-0.300375	0.013203	-0.032926	-0.01515	0.112764	-0.017424	0.037827	-0.038247	0.013824	-0.088464	0.02246	0.015581	-0.007386	-0.07136	-0.082047	0.019631	-0.026491	-0.081001	-0.066453	-0.064721	-0.013432	-0.203737	-0.075595	-0.057504	0.016962	0.009319
1	68200001	68300000	-0.091558	-0.021289	-0.001424	0.04366	0.158798	0.049648	0.006122	0.113255	-0.367126	0.082415	0.031358	-0.110688	-0.015536	-0.324541	-0.038766	0.026858	-0.020123	-0.237591	-0.010151	-0.224938	0.086161	-0.300375	0.013203	-0.032926	-0.01515	0.112764	-0.017424	0.037827	-0.038247	0.013824	-0.088464	0.02246	0.015581	-0.007386	-0.07136	-0.082047	0.019631	-0.026491	-0.081001	-0.066453	-0.064721	-0.013432	-0.203737	-0.075595	-0.057504	0.016962	0.009319
1	68300001	68400000	-0.091558	-0.021289	-0.001424	0.04366	0.158798	0.049648	0.006122	0.113255	-0.367126	0.082415	0.031358	-0.110688	-0.015536	-0.324541	-0.038766	0.026858	-0.020123	-0.237591	-0.010151	-0.224938	0.086161	-0.300375	0.013203	-0.032926	-0.01515	0.112764	-0.017424	0.037827	-0.038247	0.013824	-0.088464	0.02246	0.015581	-0.007386	-0.07136	-0.082047	0.019631	-0.026491	-0.081001	-0.066453	-0.064721	-0.013432	-0.203737	-0.075595	-0.057504	0.016962	0.009319
1	68400001	68500000	-0.091558	-0.021289	-0.001424	0.04366	0.158798	0.049648	0.006122	0.113255	-0.367126	0.082415	0.031358	-0.110688	-0.015536	-0.324541	-0.038766	0.026858	-0.020123	-0.237591	-0.010151	-0.224938	0.086161	-0.300375	0.013203	-0.032926	-0.01515	0.112764	-0.017424	0.037827	-0.038247	0.013824	-0.088464	0.02246	0.015581	-0.007386	-0.07136	-0.082047	0.019631	-0.026491	-0.081001	-0.066453	-0.064721	-0.013432	-0.203737	-0.075595	-0.057504	0.016962	0.009319
1	68500001	68600000	-0.091558	-0.021289	-0.001424	0.04366	0.158798	0.049648	0.006122	0.113255	-0.367126	0.082415	0.031358	-0.110688	-0.015536	-0.324541	-0.038766	0.026858	-0.020123	-0.237591	-0.010151	-0.224938	0.086161	-0.300375	0.013203	-0.032926	-0.01515	0.112764	-0.017424	0.037827	-0.038247	0.013824	-0.088464	0.02246	0.015581	-0.007386	-0.07136	-0.082047	0.019631	-0.026491	-0.081001	-0.066453	-0.064721	-0.013432	-0.203737	-0.075595	-0.057504	0.016962	0.009319
1	68600001	68700000	-0.091558	-0.021289	-0.001424	0.04366	0.158798	0.049648	0.006122	0.113255	-0.367126	0.082415	0.031358	-0.110688	-0.015536	-0.324541	-0.038766	0.026858	-0.020123	-0.237591	-0.010151	-0.224938	0.086161	-0.300375	0.013203	-0.032926	-0.01515	0.112764	-0.017424	0.037827	-0.038247	0.013824	-0.088464	0.02246	0.015581	-0.007386	-0.07136	-0.082047	0.019631	-0.026491	-0.081001	-0.066453	-0.064721	-0.013432	-0.203737	-0.075595	-0.057504	0.016962	0.009319
1	68700001	68800000	-0.091558	-0.021289	-0.001424	0.04366	0.158798	0.049648	0.006122	0.113255	-0.367126	0.082415	0.031358	-0.110688	-0.015536	-0.324541	-0.038766	0.026858	-0.020123	-0.237591	-0.010151	-0.224938	0.086161	-0.300375	0.013203	-0.032926	-0.01515	0.112764	-0.017424	0.037827	-0.038247	0.013824	-0.088464	0.02246	0.015581	-0.007386	-0.07136	-0.082047	0.019631	-0.026491	-0.081001	-0.066453	-0.064721	-0.013432	-0.203737	-0.075595	-0.057504	0.016962	0.009319
1	68800001	68900000	-0.091558	-0.021289	-0.001424	0.04366	0.158798	0.049648	0.006122	0.113255	-0.367126	0.082415	0.031358	-0.110688	-0.015536	-0.324541	-0.038766	0.026858	-0.020123	-0.237591	-0.010151	-0.224938	0.086161	-0.300375	0.013203	-0.032926	-0.01515	0.112764	-0.017424	0.037827	-0.038247	0.013824	-0.088464	0.02246	0.015581	-0.007386	-0.07136	-0.082047	0.019631	-0.026491	-0.081001	-0.066453	-0.064721	-0.013432	-0.203737	-0.075595	-0.057504	0.016962	0.009319
1	68900001	69000000	-0.091558	-0.021289	-0.001424	0.04366	0.158798	0.049648	0.006122	0.113255	-0.367126	0.082415	0.031358	-0.110688	-0.015536	-0.324541	-0.038766	0.026858	-0.020123	-0.237591	-0.010151	-0.224938	0.086161	-0.300375	0.013203	-0.032926	-0.01515	0.112764	-0.017424	0.037827	-0.038247	0.013824	-0.088464	0.02246	0.015581	-0.007386	-0.07136	-0.082047	0.019631	-0.026491	-0.081001	-0.066453	-0.064721	-0.013432	-0.203737	-0.075595	-0.057504	0.016962	0.009319
1	69000001	69100000	-0.091558	-0.021289	-0.001424	0.04366	0.158798	0.049648	0.006122	0.113255	-0.367126	0.082415	0.031358	-0.110688	-0.015536	-0.324541	-0.038766	0.026858	-0.020123	-0.237591	-0.010151	-0.224938	0.086161	-0.300375	0.013203	-0.032926	-0.01515	0.112764	-0.017424	0.037827	-0.038247	0.013824	-0.088464	0.02246	0.015581	-0.007386	-0.07136	-0.082047	0.019631	-0.026491	-0.081001	-0.066453	-0.064721	-0.013432	-0.203737	-0.075595	-0.057504	0.016962	0.009319
1	69100001	69200000	-0.091558	-0.021289	-0.001424	0.04366	0.158798	0.049648	0.006122	0.113255	-0.367126	0.082415	0.031358	-0.110688	-0.015536	-0.324541	-0.038766	0.026858	-0.020123	-0.237591	-0.010151	-0.224938	0.086161	-0.300375	0.013203	-0.032926	-0.01515	0.112764	-0.017424	0.037827	-0.038247	0.013824	-0.088464	0.02246	0.015581	-0.007386	-0.07136	-0.082047	0.019631	-0.026491	-0.081001	-0.066453	-0.064721	-0.013432	-0.203737	-0.075595	-0.057504	0.016962	0.009319
1	69200001	69300000	-0.091558	-0.021289	-0.001424	0.04366	0.158798	0.049648	0.006122	0.113255	-0.367126	0.082415	0.031358	-0.110688	-0.015536	-0.324541	-0.038766	0.026858	-0.020123	-0.237591	-0.010151	-0.224938	0.086161	-0.300375	0.013203	-0.032926	-0.01515	0.112764	-0.017424	0.037827	-0.038247	0.013824	-0.088464	0.02246	0.015581	-0.007386	-0.07136	-0.082047	0.019631	-0.026491	-0.081001	-0.066453	-0.064721	-0.013432	-0.203737	-0.075595	-0.057504	0.016962	0.009319
1	69300001	69400000	-0.091558	-0.021289	-0.001424	0.04366	0.158798	0.049648	0.006122	0.113255	-0.367126	0.082415	0.031358	-0.110688	-0.015536	-0.324541	-0.038766	0.026858	-0.020123	-0.237591	-0.010151	-0.224938	0.086161	-0.300375	0.013203	-0.032926	-0.01515	0.112764	-0.017424	0.037827	-0.038247	0.013824	-0.088464	0.02246	0.015581	-0.007386	-0.07136	-0.082047	0.019631	-0.026491	-0.081001	-0.066453	-0.064721	-0.013432	-0.203737	-0.075595	-0.057504	0.016962	0.009319
1	69400001	69500000	-0.091558	-0.021289	-0.001424	0.04366	0.158798	0.049648	0.006122	0.113255	-0.367126	0.082415	0.031358	-0.110688	-0.015536	-0.324541	-0.038766	0.026858	-0.020123	-0.237591	-0.010151	-0.224938	0.086161	-0.300375	0.013203	-0.032926	-0.01515	0.112764	-0.017424	0.037827	-0.038247	0.013824	-0.088464	0.02246	0.015581	-0.007386	-0.07136	-0.082047	0.019631	-0.026491	-0.081001	-0.066453	-0.064721	-0.013432	-0.203737	-0.075595	-0.057504	0.016962	0.009319
1	69600001	69700000	-0.091558	-0.021289	-0.001424	0.04366	0.158798	0.049648	0.006122	0.113255	-0.367126	0.082415	0.031358	-0.110688	-0.015536	-0.324541	-0.038766	0.026858	-0.020123	-0.237591	-0.010151	-0.224938	0.086161	-0.300375	0.013203	-0.032926	-0.01515	0.112764	-0.017424	0.037827	-0.038247	0.013824	-0.088464	0.02246	0.015581	-0.007386	-0.07136	-0.082047	0.019631	-0.026491	-0.081001	-0.066453	-0.064721	-0.013432	-0.203737	-0.075595	-0.057504	0.016962	0.009319
1	69700001	69800000	-0.091558	-0.021289	-0.001424	0.04366	0.158798	0.049648	0.006122	0.113255	-0.367126	0.082415	0.031358	-0.110688	-0.015536	-0.324541	-0.038766	0.026858	-0.020123	-0.237591	-0.010151	-0.224938	0.086161	-0.300375	0.013203	-0.032926	-0.01515	0.112764	-0.017424	0.037827	-0.038247	0.013824	-0.088464	0.02246	0.015581	-0.007386	-0.07136	-0.082047	0.019631	-0.026491	-0.081001	-0.066453	-0.064721	-0.013432	-0.203737	-0.075595	-0.057504	0.016962	0.009319
1	69800001	69900000	-0.091558	-0.021289	-0.001424	0.04366	0.158798	0.049648	0.006122	0.113255	-0.367126	0.082415	0.031358	-0.110688	-0.015536	-0.324541	-0.038766	0.026858	-0.020123	-0.237591	-0.010151	-0.224938	0.086161	-0.300375	0.013203	-0.032926	-0.01515	0.112764	-0.017424	0.037827	-0.038247	0.013824	-0.088464	0.02246	0.015581	-0.007386	-0.07136	-0.082047	0.019631	-0.026491	-0.081001	-0.066453	-0.064721	-0.013432	-0.203737	-0.075595	-0.057504	0.016962	0.009319
1	69900001	70000000	-0.091558	-0.021289	-0.001424	0.04366	0.158798	0.049648	0.006122	0.113255	-0.367126	0.082415	0.031358	-0.110688	-0.015536	-0.324541	-0.038766	0.026858	-0.020123	-0.237591	-0.010151	-0.224938	0.086161	-0.300375	0.013203	-0.032926	-0.01515	0.112764	-0.017424	0.037827	-0.038247	0.013824	-0.088464	0.02246	0.015581	-0.007386	-0.07136	-0.082047	0.019631	-0.026491	-0.081001	-0.066453	-0.064721	-0.013432	-0.203737	-0.075595	-0.057504	0.016962	0.009319
1	70000001	70100000	-0.091558	-0.021289	-0.001424	0.04366	0.158798	0.049648	0.006122	0.113255	-0.367126	0.082415	0.031358	-0.110688	-0.015536	-0.324541	-0.038766	0.026858	-0.020123	-0.237591	-0.010151	-0.224938	0.086161	-0.300375	0.013203	-0.032926	-0.01515	0.112764	-0.017424	0.037827	-0.038247	0.013824	-0.088464	0.02246	0.015581	-0.007386	-0.07136	-0.082047	0.019631	-0.026491	-0.081001	-0.066453	-0.064721	-0.013432	-0.203737	-0.075595	-0.057504	0.016962	0.009319
1	70100001	70200000	-0.091558	-0.021289	-0.001424	0.04366	0.158798	0.049648	0.006122	0.113255	-0.367126	0.082415	0.031358	-0.110688	-0.015536	-0.324541	-0.038766	0.026858	-0.020123	-0.237591	-0.010151	-0.224938	0.086161	-0.300375	0.013203	-0.032926	-0.01515	0.112764	-0.017424	0.037827	-0.038247	0.013824	-0.088464	0.02246	0.015581	-0.007386	-0.07136	-0.082047	0.019631	-0.026491	-0.081001	-0.066453	-0.064721	-0.013432	-0.203737	-0.075595	-0.057504	0.016962	0.009319
1	70200001	70300000	-0.091558	-0.021289	-0.001424	0.04366	0.158798	0.049648	0.006122	0.113255	-0.367126	0.082415	0.031358	-0.110688	-0.015536	-0.324541	-0.038766	0.026858	-0.020123	-0.237591	-0.010151	-0.224938	0.086161	-0.300375	0.013203	-0.032926	-0.01515	0.112764	-0.017424	0.037827	-0.038247	0.013824	-0.088464	0.02246	0.015581	-0.007386	-0.07136	-0.082047	0.019631	-0.026491	-0.081001	-0.066453	-0.064721	-0.013432	-0.203737	-0.075595	-0.057504	0.016962	0.009319
1	70300001	70400000	-0.091558	-0.021289	-0.001424	0.04366	0.158798	0.049648	0.006122	0.113255	-0.367126	0.082415	0.031358	-0.110688	-0.015536	-0.324541	-0.038766	0.026858	-0.020123	-0.237591	-0.010151	-0.224938	0.086161	-0.300375	0.013203	-0.032926	-0.01515	0.112764	-0.017424	0.037827	-0.038247	0.013824	-0.088464	0.02246	0.015581	-0.007386	-0.07136	-0.082047	0.019631	-0.026491	-0.081001	-0.066453	-0.064721	-0.013432	-0.203737	-0.075595	-0.057504	0.016962	0.009319
1	70400001	70500000	-0.091558	-0.021289	-0.001424	0.04366	0.158798	0.049648	0.006122	0.113255	-0.367126	0.082415	0.031358	-0.110688	-0.015536	-0.324541	-0.038766	0.026858	-0.020123	-0.237591	-0.010151	-0.224938	0.086161	-0.300375	0.013203	-0.032926	-0.01515	0.112764	-0.017424	0.037827	-0.038247	0.013824	-0.088464	0.02246	0.015581	-0.007386	-0.07136	-0.082047	0.019631	-0.026491	-0.081001	-0.066453	-0.064721	-0.013432	-0.203737	-0.075595	-0.057504	0.016962	0.009319
1	70500001	70600000	-0.091558	-0.021289	-0.001424	0.04366	0.158798	0.049648	0.006122	0.113255	-0.367126	0.082415	0.031358	-0.110688	-0.015536	-0.324541	-0.038766	0.026858	-0.020123	-0.237591	-0.010151	-0.224938	0.086161	-0.300375	0.013203	-0.032926	-0.01515	0.112764	-0.017424	0.037827	-0.038247	0.013824	-0.088464	0.02246	0.015581	-0.007386	-0.07136	-0.082047	0.019631	-0.026491	-0.081001	-0.066453	-0.064721	-0.013432	-0.203737	-0.075595	-0.057504	0.016962	0.009319
1	70600001	70700000	-0.091558	-0.021289	-0.001424	0.04366	0.158798	0.049648	0.006122	0.113255	-0.367126	0.082415	0.031358	-0.110688	-0.015536	-0.324541	-0.038766	0.026858	-0.020123	-0.237591	-0.010151	-0.224938	0.086161	-0.300375	0.013203	-0.032926	-0.01515	0.112764	-0.017424	0.037827	-0.038247	0.013824	-0.088464	0.02246	0.015581	-0.007386	-0.07136	-0.082047	0.019631	-0.026491	-0.081001	-0.066453	-0.064721	-0.013432	-0.203737	-0.075595	-0.057504	0.016962	0.009319
1	70900001	71000000	-0.091558	-0.021289	-0.001424	0.04366	0.158798	0.049648	0.006122	0.113255	-0.367126	0.082415	0.031358	-0.110688	-0.015536	-0.324541	-0.038766	0.026858	-0.020123	-0.237591	-0.010151	-0.224938	0.086161	-0.300375	0.013203	-0.032926	-0.01515	0.112764	-0.017424	0.037827	-0.038247	0.013824	-0.088464	0.02246	0.015581	-0.007386	-0.07136	-0.082047	0.019631	-0.026491	-0.081001	-0.066453	-0.064721	-0.013432	-0.203737	-0.075595	-0.057504	0.016962	0.009319
1	71000001	71100000	-0.091558	-0.021289	-0.001424	0.04366	0.158798	0.049648	0.006122	0.113255	-0.367126	0.082415	0.031358	-0.110688	-0.015536	-0.324541	-0.038766	0.026858	-0.020123	-0.237591	-0.010151	-0.224938	0.086161	-0.300375	0.013203	-0.032926	-0.01515	0.112764	-0.017424	0.037827	-0.038247	0.013824	-0.088464	0.02246	0.015581	-0.007386	-0.07136	-0.082047	0.019631	-0.026491	-0.081001	-0.066453	-0.064721	-0.013432	-0.203737	-0.075595	-0.057504	0.016962	0.009319
1	71100001	71200000	-0.091558	-0.021289	-0.001424	0.04366	0.158798	0.049648	0.006122	0.113255	-0.367126	0.082415	0.031358	-0.110688	-0.015536	-0.324541	-0.038766	0.026858	-0.020123	-0.237591	-0.010151	-0.224938	0.086161	-0.300375	0.013203	-0.032926	-0.01515	0.112764	-0.017424	0.037827	-0.038247	0.013824	-0.088464	0.02246	0.015581	-0.007386	-0.07136	-0.082047	0.019631	-0.026491	-0.081001	-0.066453	-0.064721	-0.013432	-0.203737	-0.075595	-0.057504	0.016962	0.009319
1	71200001	71300000	-0.091558	-0.021289	-0.001424	0.04366	0.158798	0.049648	0.006122	0.113255	-0.367126	0.082415	0.031358	-0.110688	-0.015536	-0.324541	-0.038766	0.026858	-0.020123	-0.237591	-0.010151	-0.224938	0.086161	-0.300375	0.013203	-0.032926	-0.01515	0.112764	-0.017424	0.037827	-0.038247	0.013824	-0.088464	0.02246	0.015581	-0.007386	-0.07136	-0.082047	0.019631	-0.026491	-0.081001	-0.066453	-0.064721	-0.013432	-0.203737	-0.075595	-0.057504	0.016962	0.009319
1	71300001	71400000	-0.091558	-0.021289	-0.001424	0.04366	0.158798	0.049648	0.006122	0.113255	-0.367126	0.082415	0.031358	-0.110688	-0.015536	-0.324541	-0.038766	0.026858	-0.020123	-0.237591	-0.010151	-0.224938	0.086161	-0.300375	0.013203	-0.032926	-0.01515	0.112764	-0.017424	0.037827	-0.038247	0.013824	-0.088464	0.02246	0.015581	-0.007386	-0.07136	-0.082047	0.019631	-0.026491	-0.081001	-0.066453	-0.064721	-0.013432	-0.203737	-0.075595	-0.057504	0.016962	0.009319
1	71400001	71500000	-0.091558	-0.021289	-0.001424	0.04366	0.158798	0.049648	0.006122	0.113255	-0.367126	0.082415	0.031358	-0.110688	-0.015536	-0.324541	-0.038766	0.026858	-0.020123	-0.237591	-0.010151	-0.224938	0.086161	-0.300375	0.013203	-0.032926	-0.01515	0.112764	-0.017424	0.037827	-0.038247	0.013824	-0.088464	0.02246	0.015581	-0.007386	-0.07136	-0.082047	0.019631	-0.026491	-0.081001	-0.066453	-0.064721	-0.013432	-0.203737	-0.075595	-0.057504	0.016962	0.009319
1	71500001	71600000	-0.091558	-0.021289	-0.001424	0.04366	0.158798	0.049648	0.006122	0.113255	-0.367126	0.082415	0.031358	-0.110688	-0.015536	-0.324541	-0.038766	0.026858	-0.020123	-0.237591	-0.010151	-0.224938	0.086161	-0.300375	0.013203	-0.032926	-0.01515	0.112764	-0.017424	0.037827	-0.038247	0.013824	-0.088464	0.02246	0.015581	-0.007386	-0.07136	-0.082047	0.019631	-0.026491	-0.081001	-0.066453	-0.064721	-0.013432	-0.203737	-0.075595	-0.057504	0.016962	0.009319
1	71600001	71700000	-0.091558	-0.021289	-0.001424	0.04366	0.158798	0.049648	0.006122	0.113255	-0.367126	0.082415	0.031358	-0.110688	-0.015536	-0.324541	-0.038766	0.026858	-0.020123	-0.237591	-0.010151	-0.224938	0.086161	-0.300375	0.013203	-0.032926	-0.01515	0.112764	-0.017424	0.037827	-0.038247	0.013824	-0.088464	0.02246	0.015581	-0.007386	-0.07136	-0.082047	0.019631	-0.026491	-0.081001	-0.066453	-0.064721	-0.013432	-0.203737	-0.075595	-0.057504	0.016962	0.009319
1	71700001	71800000	-0.091558	-0.021289	-0.001424	0.04366	0.158798	0.049648	0.006122	0.113255	-0.367126	0.082415	0.031358	-0.110688	-0.015536	-0.324541	-0.038766	0.026858	-0.020123	-0.237591	-0.010151	-0.224938	0.086161	-0.300375	0.013203	-0.032926	-0.01515	0.112764	-0.017424	0.037827	-0.038247	0.013824	-0.088464	0.02246	0.015581	-0.007386	-0.07136	-0.082047	0.019631	-0.026491	-0.081001	-0.066453	-0.064721	-0.013432	-0.203737	-0.075595	-0.057504	0.016962	0.009319
1	71800001	71900000	-0.091558	-0.021289	-0.001424	0.04366	0.158798	0.049648	0.006122	0.113255	-0.367126	0.082415	0.031358	-0.110688	-0.015536	-0.324541	-0.038766	0.026858	-0.020123	-0.237591	-0.010151	-0.224938	0.086161	-0.300375	0.013203	-0.032926	-0.01515	0.112764	-0.017424	0.037827	-0.038247	0.013824	-0.088464	0.02246	0.015581	-0.007386	-0.07136	-0.082047	0.019631	-0.026491	-0.081001	-0.066453	-0.064721	-0.013432	-0.203737	-0.075595	-0.057504	0.016962	0.009319
1	71900001	72000000	-0.091558	-0.021289	-0.001424	0.04366	0.158798	0.049648	0.006122	0.113255	-0.367126	0.082415	0.031358	-0.110688	-0.015536	-0.324541	-0.038766	0.026858	-0.020123	-0.237591	-0.010151	-0.224938	0.086161	-0.300375	0.013203	-0.032926	-0.01515	0.112764	-0.017424	0.037827	-0.038247	0.013824	-0.088464	0.02246	0.015581	-0.007386	-0.07136	-0.082047	0.019631	-0.026491	-0.081001	-0.066453	-0.064721	-0.013432	-0.203737	-0.075595	-0.057504	0.016962	0.009319
1	72000001	72100000	-0.091558	-0.021289	-0.001424	0.04366	0.158798	0.049648	0.006122	0.113255	-0.367126	0.082415	0.031358	-0.110688	-0.015536	-0.324541	-0.038766	0.026858	-0.020123	-0.237591	-0.010151	-0.224938	0.086161	-0.300375	0.013203	-0.032926	-0.01515	0.112764	-0.017424	0.037827	-0.038247	0.013824	-0.088464	0.02246	0.015581	-0.007386	-0.07136	-0.082047	0.019631	-0.026491	-0.081001	-0.066453	-0.064721	-0.013432	-0.203737	-0.075595	-0.057504	0.016962	0.009319
1	72100001	72200000	-0.091558	-0.021289	-0.001424	0.04366	0.158798	0.049648	0.006122	0.113255	-0.367126	0.082415	0.031358	-0.110688	-0.015536	-0.324541	-0.038766	0.026858	-0.020123	-0.237591	-0.010151	-0.224938	0.086161	-0.300375	0.013203	-0.032926	-0.01515	0.112764	-0.017424	0.037827	-0.038247	0.013824	-0.088464	0.02246	0.015581	-0.007386	-0.07136	-0.082047	0.019631	-0.026491	-0.081001	-0.066453	-0.064721	-0.013432	-0.203737	-0.075595	-0.057504	0.016962	0.009319
1	72200001	72300000	-0.091558	-0.021289	-0.001424	0.04366	0.158798	0.049648	0.006122	0.113255	-0.367126	0.082415	0.031358	-0.110688	-0.015536	-0.324541	-0.038766	0.026858	-0.020123	-0.237591	-0.010151	-0.224938	0.086161	-0.300375	0.013203	-0.032926	-0.01515	0.112764	-0.017424	0.037827	-0.038247	0.013824	-0.088464	0.02246	0.015581	-0.007386	-0.07136	-0.082047	0.019631	-0.026491	-0.081001	-0.066453	-0.064721	-0.013432	-0.203737	-0.075595	-0.057504	0.016962	0.009319
1	72300001	72400000	-0.091558	-0.021289	-0.001424	0.04366	0.158798	0.049648	0.006122	0.113255	-0.367126	0.082415	0.031358	-0.110688	-0.015536	-0.324541	-0.038766	0.026858	-0.020123	-0.237591	-0.010151	-0.224938	0.086161	-0.300375	0.013203	-0.032926	-0.01515	0.112764	-0.017424	0.037827	-0.038247	0.013824	-0.088464	0.02246	0.015581	-0.007386	-0.07136	-0.082047	0.019631	-0.026491	-0.081001	-0.066453	-0.064721	-0.013432	-0.203737	-0.075595	-0.057504	0.016962	0.009319
1	72400001	72500000	-0.091558	-0.021289	-0.001424	0.04366	0.158798	0.049648	0.006122	0.113255	-0.367126	0.082415	0.031358	-0.110688	-0.015536	-0.324541	-0.038766	0.026858	-0.020123	-0.237591	-0.010151	-0.224938	0.086161	-0.300375	0.013203	-0.032926	-0.01515	0.112764	-0.017424	0.037827	-0.038247	0.013824	-0.088464	0.02246	0.015581	-0.007386	-0.07136	-0.082047	0.019631	-0.026491	-0.081001	-0.066453	-0.064721	-0.013432	-0.203737	-0.075595	-0.057504	0.016962	0.009319
1	72500001	72600000	-0.091558	-0.021289	-0.001424	0.04366	0.158798	0.049648	0.006122	0.113255	-0.367126	0.082415	0.031358	-0.110688	-0.015536	-0.324541	-0.038766	0.026858	-0.020123	-0.237591	-0.010151	-0.224938	0.086161	-0.300375	0.013203	-0.032926	-0.01515	0.112764	-0.017424	0.037827	-0.038247	0.013824	-0.088464	0.02246	0.015581	-0.007386	-0.07136	-0.082047	0.019631	-0.026491	-0.081001	-0.066453	-0.064721	-0.013432	-0.203737	-0.075595	-0.057504	0.016962	0.009319
1	72600001	72700000	-0.091558	-0.021289	-0.001424	0.04366	0.158798	0.049648	0.006122	0.113255	-0.367126	0.082415	0.031358	-0.110688	-0.015536	-0.324541	-0.038766	0.026858	-0.020123	-0.237591	-0.010151	-0.224938	0.086161	-0.300375	0.013203	-0.032926	-0.01515	0.112764	-0.017424	0.037827	-0.038247	0.013824	-0.088464	0.02246	0.015581	-0.007386	-0.07136	-0.082047	0.019631	-0.026491	-0.081001	-0.066453	-0.064721	-0.013432	-0.203737	-0.075595	-0.057504	0.016962	0.009319
1	72800001	72900000	-0.091558	-0.021289	-0.001424	0.04366	0.158798	0.049648	0.006122	0.113255	-0.367126	0.082415	0.031358	-0.110688	-0.015536	-0.324541	-0.038766	0.026858	-0.020123	-0.237591	-0.010151	-0.224938	0.086161	-0.300375	0.013203	-0.032926	-0.01515	0.112764	-0.017424	0.037827	-0.038247	0.013824	-0.088464	0.02246	0.015581	-0.007386	-0.07136	-0.082047	0.019631	-0.026491	-0.081001	-0.066453	-0.064721	-0.013432	-0.203737	-0.075595	-0.057504	0.016962	0.009319
1	72900001	73000000	-0.091558	-0.021289	-0.001424	0.04366	0.158798	0.049648	0.006122	0.113255	-0.367126	0.082415	0.031358	-0.110688	-0.015536	-0.324541	-0.038766	0.026858	-0.020123	-0.237591	-0.010151	-0.224938	0.086161	-0.300375	0.013203	-0.032926	-0.01515	0.112764	-0.017424	0.037827	-0.038247	0.013824	-0.088464	0.02246	0.015581	-0.007386	-0.07136	-0.082047	0.019631	-0.026491	-0.081001	-0.066453	-0.064721	-0.013432	-0.203737	-0.075595	-0.057504	0.016962	0.009319
1	73000001	73100000	-0.091558	-0.021289	-0.001424	0.04366	0.158798	0.049648	0.006122	0.113255	-0.367126	0.082415	0.031358	-0.110688	-0.015536	-0.324541	-0.038766	0.026858	-0.020123	-0.237591	-0.010151	-0.224938	0.086161	-0.300375	0.013203	-0.032926	-0.01515	0.112764	-0.017424	0.037827	-0.038247	0.013824	-0.088464	0.02246	0.015581	-0.007386	-0.07136	-0.082047	0.019631	-0.026491	-0.081001	-0.066453	-0.064721	-0.013432	-0.203737	-0.075595	-0.057504	0.016962	0.009319
1	73100001	73200000	-0.091558	-0.021289	-0.001424	0.04366	0.158798	0.049648	0.006122	0.113255	-0.367126	0.082415	0.031358	-0.110688	-0.015536	-0.324541	-0.038766	0.026858	-0.020123	-0.237591	-0.010151	-0.224938	0.086161	-0.300375	0.013203	-0.032926	-0.01515	0.112764	-0.017424	0.037827	-0.038247	0.013824	-0.088464	0.02246	0.015581	-0.007386	-0.07136	-0.082047	0.019631	-0.026491	-0.081001	-0.066453	-0.064721	-0.013432	-0.203737	-0.075595	-0.057504	0.016962	0.009319
1	73200001	73300000	-0.091558	-0.021289	-0.001424	0.04366	0.158798	0.049648	0.006122	0.113255	-0.367126	0.082415	0.031358	-0.110688	-0.015536	-0.324541	-0.038766	0.026858	-0.020123	-0.237591	-0.010151	-0.224938	0.086161	-0.300375	0.013203	-0.032926	-0.01515	0.112764	-0.017424	0.037827	-0.038247	0.013824	-0.088464	0.02246	0.015581	-0.007386	-0.07136	-0.082047	0.019631	-0.026491	-0.081001	-0.066453	-0.064721	-0.013432	-0.203737	-0.075595	-0.057504	0.016962	0.009319
1	73300001	73400000	-0.091558	-0.021289	-0.001424	0.04366	0.158798	0.049648	0.006122	0.113255	-0.367126	0.082415	0.031358	-0.110688	-0.015536	-0.324541	-0.038766	0.026858	-0.020123	-0.237591	-0.010151	-0.224938	0.086161	-0.300375	0.013203	-0.032926	-0.01515	0.112764	-0.017424	0.037827	-0.038247	0.013824	-0.088464	0.02246	0.015581	-0.007386	-0.07136	-0.082047	0.019631	-0.026491	-0.081001	-0.066453	-0.064721	-0.013432	-0.203737	-0.075595	-0.057504	0.016962	0.009319
1	73400001	73500000	-0.091558	-0.021289	-0.001424	0.04366	0.158798	0.049648	0.006122	0.113255	-0.367126	0.082415	0.031358	-0.110688	-0.015536	-0.324541	-0.038766	0.026858	-0.020123	-0.237591	-0.010151	-0.224938	0.086161	-0.300375	0.013203	-0.032926	-0.01515	0.112764	-0.017424	0.037827	-0.038247	0.013824	-0.088464	0.02246	0.015581	-0.007386	-0.07136	-0.082047	0.019631	-0.026491	-0.081001	-0.066453	-0.064721	-0.013432	-0.203737	-0.075595	-0.057504	0.016962	0.009319
1	73500001	73600000	-0.091558	-0.021289	-0.001424	0.04366	0.158798	0.049648	0.006122	0.113255	-0.367126	0.082415	0.031358	-0.110688	-0.015536	-0.324541	-0.038766	0.026858	-0.020123	-0.237591	-0.010151	-0.224938	0.086161	-0.300375	0.013203	-0.032926	-0.01515	0.112764	-0.017424	0.037827	-0.038247	0.013824	-0.088464	0.02246	0.015581	-0.007386	-0.07136	-0.082047	0.019631	-0.026491	-0.081001	-0.066453	-0.064721	-0.013432	-0.203737	-0.075595	-0.057504	0.016962	0.009319
1	73600001	73700000	-0.091558	-0.021289	-0.001424	0.04366	0.158798	0.049648	0.006122	0.113255	-0.367126	0.082415	0.031358	-0.110688	-0.015536	-0.324541	-0.038766	0.026858	-0.020123	-0.237591	-0.010151	-0.224938	0.086161	-0.300375	0.013203	-0.032926	-0.01515	0.112764	-0.017424	0.037827	-0.038247	0.013824	-0.088464	0.02246	0.015581	-0.007386	-0.07136	-0.082047	0.019631	-0.026491	-0.081001	-0.066453	-0.064721	-0.013432	-0.203737	-0.075595	-0.057504	0.016962	0.009319
1	73700001	73800000	-0.091558	-0.021289	-0.001424	0.04366	0.158798	0.049648	0.006122	0.113255	-0.367126	0.082415	0.031358	-0.110688	-0.015536	-0.324541	-0.038766	0.026858	-0.020123	-0.237591	-0.010151	-0.224938	0.086161	-0.300375	0.013203	-0.032926	-0.01515	0.112764	-0.017424	0.037827	-0.038247	0.013824	-0.088464	0.02246	0.015581	-0.007386	-0.07136	-0.082047	0.019631	-0.026491	-0.081001	-0.066453	-0.064721	-0.013432	-0.203737	-0.075595	-0.057504	0.016962	0.009319
1	73800001	73900000	-0.091558	-0.021289	-0.001424	0.04366	0.158798	0.049648	0.006122	0.113255	-0.367126	0.082415	0.031358	-0.110688	-0.015536	-0.324541	-0.038766	0.026858	-0.020123	-0.237591	-0.010151	-0.224938	0.086161	-0.300375	0.013203	-0.032926	-0.01515	0.112764	-0.017424	0.037827	-0.038247	0.013824	-0.088464	0.02246	0.015581	-0.007386	-0.07136	-0.082047	0.019631	-0.026491	-0.081001	-0.066453	-0.064721	-0.013432	-0.203737	-0.075595	-0.057504	0.016962	0.009319
1	73900001	74000000	-0.091558	-0.021289	-0.001424	0.04366	0.158798	0.049648	0.006122	0.113255	-0.367126	0.082415	0.031358	-0.110688	-0.015536	-0.324541	-0.038766	0.026858	-0.020123	-0.237591	-0.010151	-0.224938	0.086161	-0.300375	0.013203	-0.032926	-0.01515	0.112764	-0.017424	0.037827	-0.038247	0.013824	-0.088464	0.02246	0.015581	-0.007386	-0.07136	-0.082047	0.019631	-0.026491	-0.081001	-0.066453	-0.064721	-0.013432	-0.203737	-0.075595	-0.057504	0.016962	0.009319
1	74000001	74100000	-0.091558	-0.021289	-0.001424	0.04366	0.158798	0.049648	0.006122	0.113255	-0.367126	0.082415	0.031358	-0.110688	-0.015536	-0.324541	-0.038766	0.026858	-0.020123	-0.237591	-0.010151	-0.224938	0.086161	-0.300375	0.013203	-0.032926	-0.01515	0.112764	-0.017424	0.037827	-0.038247	0.013824	-0.088464	0.02246	0.015581	-0.007386	-0.07136	-0.082047	0.019631	-0.026491	-0.081001	-0.066453	-0.064721	-0.013432	-0.203737	-0.075595	-0.057504	0.016962	0.009319
1	74100001	74200000	-0.091558	-0.021289	-0.001424	0.04366	0.158798	0.049648	0.006122	0.113255	-0.367126	0.082415	0.031358	-0.110688	-0.015536	-0.324541	-0.038766	0.026858	-0.020123	-0.237591	-0.010151	-0.224938	0.086161	-0.300375	0.013203	-0.032926	-0.01515	0.112764	-0.017424	0.037827	-0.038247	0.013824	-0.088464	0.02246	0.015581	-0.007386	-0.07136	-0.082047	0.019631	-0.026491	-0.081001	-0.066453	-0.064721	-0.013432	-0.203737	-0.075595	-0.057504	0.016962	0.009319
1	74200001	74300000	-0.091558	-0.021289	-0.001424	0.04366	0.158798	0.049648	0.006122	0.113255	-0.367126	0.082415	0.031358	-0.110688	-0.015536	-0.324541	-0.038766	0.026858	-0.020123	-0.237591	-0.010151	-0.224938	0.086161	-0.300375	0.013203	-0.032926	-0.01515	0.112764	-0.017424	0.037827	-0.038247	0.013824	-0.088464	0.02246	0.015581	-0.007386	-0.07136	-0.082047	0.019631	-0.026491	-0.081001	-0.066453	-0.064721	-0.013432	-0.203737	-0.075595	-0.057504	0.016962	0.009319
1	74300001	74400000	-0.091558	-0.021289	-0.001424	0.04366	0.158798	0.049648	0.006122	0.113255	-0.367126	0.082415	0.031358	-0.110688	-0.015536	-0.324541	-0.038766	0.026858	-0.020123	-0.237591	-0.010151	-0.224938	0.086161	-0.300375	0.013203	-0.032926	-0.01515	0.112764	-0.017424	0.037827	-0.038247	0.013824	-0.088464	0.02246	0.015581	-0.007386	-0.07136	-0.082047	0.019631	-0.026491	-0.081001	-0.066453	-0.064721	-0.013432	-0.203737	-0.075595	-0.057504	0.016962	0.009319
1	74400001	74500000	-0.091558	-0.021289	-0.001424	0.04366	0.158798	0.049648	0.006122	0.113255	-0.367126	0.082415	0.031358	-0.110688	-0.015536	-0.324541	-0.038766	0.026858	-0.020123	-0.237591	-0.010151	-0.224938	0.086161	-0.300375	0.013203	-0.032926	-0.01515	0.112764	-0.017424	0.037827	-0.038247	0.013824	-0.088464	0.02246	0.015581	-0.007386	-0.07136	-0.082047	0.019631	-0.026491	-0.081001	-0.066453	-0.064721	-0.013432	-0.203737	-0.075595	-0.057504	0.016962	0.009319
1	74600001	74700000	-0.091558	-0.021289	-0.001424	0.04366	0.158798	0.049648	0.006122	0.113255	-0.367126	0.082415	0.031358	-0.110688	-0.015536	-0.324541	-0.038766	0.026858	-0.020123	-0.237591	-0.010151	-0.224938	0.086161	-0.300375	0.013203	-0.032926	-0.01515	0.112764	-0.017424	0.037827	-0.038247	0.013824	-0.088464	0.02246	0.015581	-0.007386	-0.07136	-0.082047	0.019631	-0.026491	-0.081001	-0.066453	-0.064721	-0.013432	-0.203737	-0.075595	-0.057504	0.016962	0.009319
1	74700001	74800000	-0.091558	-0.021289	-0.001424	0.04366	0.158798	0.049648	0.006122	0.113255	-0.367126	0.082415	0.031358	-0.110688	-0.015536	-0.324541	-0.038766	0.026858	-0.020123	-0.237591	-0.010151	-0.224938	0.086161	-0.300375	0.013203	-0.032926	-0.01515	0.112764	-0.017424	0.037827	-0.038247	0.013824	-0.088464	0.02246	0.015581	-0.007386	-0.07136	-0.082047	0.019631	-0.026491	-0.081001	-0.066453	-0.064721	-0.013432	-0.203737	-0.075595	-0.057504	0.016962	0.009319
1	74800001	74900000	-0.091558	-0.021289	-0.001424	0.04366	0.158798	0.049648	0.006122	0.113255	-0.367126	0.082415	0.031358	-0.110688	-0.015536	-0.324541	-0.038766	0.026858	-0.020123	-0.237591	-0.010151	-0.224938	0.086161	-0.300375	0.013203	-0.032926	-0.01515	0.112764	-0.017424	0.037827	-0.038247	0.013824	-0.088464	0.02246	0.015581	-0.007386	-0.07136	-0.082047	0.019631	-0.026491	-0.081001	-0.066453	-0.064721	-0.013432	-0.203737	-0.075595	-0.057504	0.016962	0.009319
1	74900001	75000000	-0.091558	-0.021289	-0.001424	0.04366	0.158798	0.049648	0.006122	0.113255	-0.367126	0.082415	0.031358	-0.110688	-0.015536	-0.324541	-0.038766	0.026858	-0.020123	-0.237591	-0.010151	-0.224938	0.086161	-0.300375	0.013203	-0.032926	-0.01515	0.112764	-0.017424	0.037827	-0.038247	0.013824	-0.088464	0.02246	0.015581	-0.007386	-0.07136	-0.082047	0.019631	-0.026491	-0.081001	-0.066453	-0.064721	-0.013432	-0.203737	-0.075595	-0.057504	0.016962	0.009319
1	75000001	75100000	-0.091558	-0.021289	-0.001424	0.04366	0.158798	0.049648	0.006122	0.113255	-0.367126	0.082415	0.031358	-0.110688	-0.015536	-0.324541	-0.038766	0.026858	-0.020123	-0.237591	-0.010151	-0.224938	0.086161	-0.300375	0.013203	-0.032926	-0.01515	0.112764	-0.017424	0.037827	-0.038247	0.013824	-0.088464	0.02246	0.015581	-0.007386	-0.07136	-0.082047	0.019631	-0.026491	-0.081001	-0.066453	-0.064721	-0.013432	-0.203737	-0.075595	-0.057504	0.016962	0.009319
1	75100001	75200000	-0.091558	-0.021289	-0.001424	0.04366	0.158798	0.049648	0.006122	0.113255	-0.367126	0.082415	0.031358	-0.110688	-0.015536	-0.324541	-0.038766	0.026858	-0.020123	-0.237591	-0.010151	-0.224938	0.086161	-0.300375	0.013203	-0.032926	-0.01515	0.112764	-0.017424	0.037827	-0.038247	0.013824	-0.088464	0.02246	0.015581	-0.007386	-0.07136	-0.082047	0.019631	-0.026491	-0.081001	-0.066453	-0.064721	-0.013432	-0.203737	-0.075595	-0.057504	0.016962	0.009319
1	75200001	75300000	-0.091558	-0.021289	-0.001424	0.04366	0.158798	0.049648	0.006122	0.113255	-0.367126	0.082415	0.031358	-0.110688	-0.015536	-0.324541	-0.038766	0.026858	-0.020123	-0.237591	-0.010151	-0.224938	0.086161	-0.300375	0.013203	-0.032926	-0.01515	0.112764	-0.017424	0.037827	-0.038247	0.013824	-0.088464	0.02246	0.015581	-0.007386	-0.07136	-0.082047	0.019631	-0.026491	-0.081001	-0.066453	-0.064721	-0.013432	-0.203737	-0.075595	-0.057504	0.016962	0.009319
1	75300001	75400000	-0.091558	-0.021289	-0.001424	0.04366	0.158798	0.049648	0.006122	0.113255	-0.367126	0.082415	0.031358	-0.110688	-0.015536	-0.324541	-0.038766	0.026858	-0.020123	-0.237591	-0.010151	-0.224938	0.086161	-0.300375	0.013203	-0.032926	-0.01515	0.112764	-0.017424	0.037827	-0.038247	0.013824	-0.088464	0.02246	0.015581	-0.007386	-0.07136	-0.082047	0.019631	-0.026491	-0.081001	-0.066453	-0.064721	-0.013432	-0.203737	-0.075595	-0.057504	0.016962	0.009319
1	75600001	75700000	-0.091558	-0.021289	-0.001424	0.04366	0.158798	0.049648	0.006122	0.113255	-0.367126	0.082415	0.031358	-0.110688	-0.015536	-0.324541	-0.038766	0.026858	-0.020123	-0.237591	-0.010151	-0.224938	0.086161	-0.300375	0.013203	-0.032926	-0.01515	0.112764	-0.017424	0.037827	-0.038247	0.013824	-0.088464	0.02246	0.015581	-0.007386	-0.07136	-0.082047	0.019631	-0.026491	-0.081001	-0.066453	-0.064721	-0.013432	-0.203737	-0.075595	-0.057504	0.016962	0.009319
1	75700001	75800000	-0.091558	-0.021289	-0.001424	0.04366	0.158798	0.049648	0.006122	0.113255	-0.367126	0.082415	0.031358	-0.110688	-0.015536	-0.324541	-0.038766	0.026858	-0.020123	-0.237591	-0.010151	-0.224938	0.086161	-0.300375	0.013203	-0.032926	-0.01515	0.112764	-0.017424	0.037827	-0.038247	0.013824	-0.088464	0.02246	0.015581	-0.007386	-0.07136	-0.082047	0.019631	-0.026491	-0.081001	-0.066453	-0.064721	-0.013432	-0.203737	-0.075595	-0.057504	0.016962	0.009319
1	75800001	75900000	-0.091558	-0.021289	-0.001424	0.04366	0.158798	0.049648	0.006122	0.113255	-0.367126	0.082415	0.031358	-0.110688	-0.015536	-0.324541	-0.038766	0.026858	-0.020123	-0.237591	-0.010151	-0.224938	0.086161	-0.300375	0.013203	-0.032926	-0.01515	0.112764	-0.017424	0.037827	-0.038247	0.013824	-0.088464	0.02246	0.015581	-0.007386	-0.07136	-0.082047	0.019631	-0.026491	-0.081001	-0.066453	-0.064721	-0.013432	-0.203737	-0.075595	-0.057504	0.016962	0.009319
1	75900001	76000000	-0.091558	-0.021289	-0.001424	0.04366	0.158798	0.049648	0.006122	0.113255	-0.367126	0.082415	0.031358	-0.110688	-0.015536	-0.324541	-0.038766	0.026858	-0.020123	-0.237591	-0.010151	-0.224938	0.086161	-0.300375	0.013203	-0.032926	-0.01515	0.112764	-0.017424	0.037827	-0.038247	0.013824	-0.088464	0.02246	0.015581	-0.007386	-0.07136	-0.082047	0.019631	-0.026491	-0.081001	-0.066453	-0.064721	-0.013432	-0.203737	-0.075595	-0.057504	0.016962	0.009319
1	76000001	76100000	-0.091558	-0.021289	-0.001424	0.04366	0.158798	0.049648	0.006122	0.113255	-0.367126	0.082415	0.031358	-0.110688	-0.015536	-0.324541	-0.038766	0.026858	-0.020123	-0.237591	-0.010151	-0.224938	0.086161	-0.300375	0.013203	-0.032926	-0.01515	0.112764	-0.017424	0.037827	-0.038247	0.013824	-0.088464	0.02246	0.015581	-0.007386	-0.07136	-0.082047	0.019631	-0.026491	-0.081001	-0.066453	-0.064721	-0.013432	-0.203737	-0.075595	-0.057504	0.016962	0.009319
1	76100001	76200000	-0.091558	-0.021289	-0.001424	0.04366	0.158798	0.049648	0.006122	0.113255	-0.367126	0.082415	0.031358	-0.110688	-0.015536	-0.324541	-0.038766	0.026858	-0.020123	-0.237591	-0.010151	-0.224938	0.086161	-0.300375	0.013203	-0.032926	-0.01515	0.112764	-0.017424	0.037827	-0.038247	0.013824	-0.088464	0.02246	0.015581	-0.007386	-0.07136	-0.082047	0.019631	-0.026491	-0.081001	-0.066453	-0.064721	-0.013432	-0.203737	-0.075595	-0.057504	0.016962	0.009319
1	76300001	76400000	-0.091558	-0.021289	-0.001424	0.04366	0.158798	0.049648	0.006122	0.113255	-0.367126	0.082415	0.031358	-0.110688	-0.015536	-0.324541	-0.038766	0.026858	-0.020123	-0.237591	-0.010151	-0.224938	0.086161	-0.300375	0.013203	-0.032926	-0.01515	0.112764	-0.017424	0.037827	-0.038247	0.013824	-0.088464	0.02246	0.015581	-0.007386	-0.07136	-0.082047	0.019631	-0.026491	-0.081001	-0.066453	-0.064721	-0.013432	-0.203737	-0.075595	-0.057504	0.016962	0.009319
1	76400001	76500000	-0.091558	-0.021289	-0.001424	0.04366	0.158798	0.049648	0.006122	0.113255	-0.367126	0.082415	0.031358	-0.110688	-0.015536	-0.324541	-0.038766	0.026858	-0.020123	-0.237591	-0.010151	-0.224938	0.086161	-0.300375	0.013203	-0.032926	-0.01515	0.112764	-0.017424	0.037827	-0.038247	0.013824	-0.088464	0.02246	0.015581	-0.007386	-0.07136	-0.082047	0.019631	-0.026491	-0.081001	-0.066453	-0.064721	-0.013432	-0.203737	-0.075595	-0.057504	0.016962	0.009319
1	76500001	76600000	-0.091558	-0.021289	-0.001424	0.04366	0.158798	0.049648	0.006122	0.113255	-0.367126	0.082415	0.031358	-0.110688	-0.015536	-0.324541	-0.038766	0.026858	-0.020123	-0.237591	-0.010151	-0.224938	0.086161	-0.300375	0.013203	-0.032926	-0.01515	0.112764	-0.017424	0.037827	-0.038247	0.013824	-0.088464	0.02246	0.015581	-0.007386	-0.07136	-0.082047	0.019631	-0.026491	-0.081001	-0.066453	-0.064721	-0.013432	-0.203737	-0.075595	-0.057504	0.016962	0.009319
1	76600001	76700000	-0.091558	-0.021289	-0.001424	0.04366	0.158798	0.049648	0.006122	0.113255	-0.367126	0.082415	0.031358	-0.110688	-0.015536	-0.324541	-0.038766	0.026858	-0.020123	-0.237591	-0.010151	-0.224938	0.086161	-0.300375	0.013203	-0.032926	-0.01515	0.112764	-0.017424	0.037827	-0.038247	0.013824	-0.088464	0.02246	0.015581	-0.007386	-0.07136	-0.082047	0.019631	-0.026491	-0.081001	-0.066453	-0.064721	-0.013432	-0.203737	-0.075595	-0.057504	0.016962	0.009319
1	76700001	76800000	-0.091558	-0.021289	-0.001424	0.04366	0.158798	0.049648	0.006122	0.113255	-0.367126	0.082415	0.031358	-0.110688	-0.015536	-0.324541	-0.038766	0.026858	-0.020123	-0.237591	-0.010151	-0.224938	0.086161	-0.300375	0.013203	-0.032926	-0.01515	0.112764	-0.017424	0.037827	-0.038247	0.013824	-0.088464	0.02246	0.015581	-0.007386	-0.07136	-0.082047	0.019631	-0.026491	-0.081001	-0.066453	-0.064721	-0.013432	-0.203737	-0.075595	-0.057504	0.016962	0.009319
1	76800001	76900000	-0.091558	-0.021289	-0.001424	0.04366	0.158798	0.049648	0.006122	0.113255	-0.367126	0.082415	0.031358	-0.110688	-0.015536	-0.324541	-0.038766	0.026858	-0.020123	-0.237591	-0.010151	-0.224938	0.086161	-0.300375	0.013203	-0.032926	-0.01515	0.112764	-0.017424	0.037827	-0.038247	0.013824	-0.088464	0.02246	0.015581	-0.007386	-0.07136	-0.082047	0.019631	-0.026491	-0.081001	-0.066453	-0.064721	-0.013432	-0.203737	-0.075595	-0.057504	0.016962	0.009319
1	76900001	77000000	-0.091558	-0.021289	-0.001424	0.04366	0.158798	0.049648	0.006122	0.113255	-0.367126	0.082415	0.031358	-0.110688	-0.015536	-0.324541	-0.038766	0.026858	-0.020123	-0.237591	-0.010151	-0.224938	0.086161	-0.300375	0.013203	-0.032926	-0.01515	0.112764	-0.017424	0.037827	-0.038247	0.013824	-0.088464	0.02246	0.015581	-0.007386	-0.07136	-0.082047	0.019631	-0.026491	-0.081001	-0.066453	-0.064721	-0.013432	-0.203737	-0.075595	-0.057504	0.016962	0.009319
1	77000001	77100000	-0.091558	-0.021289	-0.001424	0.04366	0.158798	0.049648	0.006122	0.113255	-0.367126	0.082415	0.031358	-0.110688	-0.015536	-0.324541	-0.038766	0.026858	-0.020123	-0.237591	-0.010151	-0.224938	0.086161	-0.300375	0.013203	-0.032926	-0.01515	0.112764	-0.017424	0.037827	-0.038247	0.013824	-0.088464	0.02246	0.015581	-0.007386	-0.07136	-0.082047	0.019631	-0.026491	-0.081001	-0.066453	-0.064721	-0.013432	-0.203737	-0.075595	-0.057504	0.016962	0.009319
1	77100001	77200000	-0.091558	-0.021289	-0.001424	0.04366	0.158798	0.049648	0.006122	0.113255	-0.367126	0.082415	0.031358	-0.110688	-0.015536	-0.324541	-0.038766	0.026858	-0.020123	-0.237591	-0.010151	-0.224938	0.086161	-0.300375	0.013203	-0.032926	-0.01515	0.112764	-0.017424	0.037827	-0.038247	0.013824	-0.088464	0.02246	0.015581	-0.007386	-0.07136	-0.082047	0.019631	-0.026491	-0.081001	-0.066453	-0.064721	-0.013432	-0.203737	-0.075595	-0.057504	0.016962	0.009319
1	77200001	77300000	-0.091558	-0.021289	-0.001424	0.04366	0.158798	0.049648	0.006122	0.113255	-0.367126	0.082415	0.031358	-0.110688	-0.015536	-0.324541	-0.038766	0.026858	-0.020123	-0.237591	-0.010151	-0.224938	0.086161	-0.300375	0.013203	-0.032926	-0.01515	0.112764	-0.017424	0.037827	-0.038247	0.013824	-0.088464	0.02246	0.015581	-0.007386	-0.07136	-0.082047	0.019631	-0.026491	-0.081001	-0.066453	-0.064721	-0.013432	-0.203737	-0.075595	-0.057504	0.016962	0.009319
1	77300001	77400000	-0.091558	-0.021289	-0.001424	0.04366	0.158798	0.049648	0.006122	0.113255	-0.367126	0.082415	0.031358	-0.110688	-0.015536	-0.324541	-0.038766	0.026858	-0.020123	-0.237591	-0.010151	-0.224938	0.086161	-0.300375	0.013203	-0.032926	-0.01515	0.112764	-0.017424	0.037827	-0.038247	0.013824	-0.088464	0.02246	0.015581	-0.007386	-0.07136	-0.082047	0.019631	-0.026491	-0.081001	-0.066453	-0.064721	-0.013432	-0.203737	-0.075595	-0.057504	0.016962	0.009319
1	77400001	77500000	-0.091558	-0.021289	-0.001424	0.04366	0.158798	0.049648	0.006122	0.113255	-0.367126	0.082415	0.031358	-0.110688	-0.015536	-0.324541	-0.038766	0.026858	-0.020123	-0.237591	-0.010151	-0.224938	0.086161	-0.300375	0.013203	-0.032926	-0.01515	0.112764	-0.017424	0.037827	-0.038247	0.013824	-0.088464	0.02246	0.015581	-0.007386	-0.07136	-0.082047	0.019631	-0.026491	-0.081001	-0.066453	-0.064721	-0.013432	-0.203737	-0.075595	-0.057504	0.016962	0.009319
1	77500001	77600000	-0.091558	-0.021289	-0.001424	0.04366	0.158798	0.049648	0.006122	0.113255	-0.367126	0.082415	0.031358	-0.110688	-0.015536	-0.324541	-0.038766	0.026858	-0.020123	-0.237591	-0.010151	-0.224938	0.086161	-0.300375	0.013203	-0.032926	-0.01515	0.112764	-0.017424	0.037827	-0.038247	0.013824	-0.088464	0.02246	0.015581	-0.007386	-0.07136	-0.082047	0.019631	-0.026491	-0.081001	-0.066453	-0.064721	-0.013432	-0.203737	-0.075595	-0.057504	0.016962	0.009319
1	77600001	77700000	-0.091558	-0.021289	-0.001424	0.04366	0.158798	0.049648	0.006122	0.113255	-0.367126	0.082415	0.031358	-0.110688	-0.015536	-0.324541	-0.038766	0.026858	-0.020123	-0.237591	-0.010151	-0.224938	0.086161	-0.300375	0.013203	-0.032926	-0.01515	0.112764	-0.017424	0.037827	-0.038247	0.013824	-0.088464	0.02246	0.015581	-0.007386	-0.07136	-0.082047	0.019631	-0.026491	-0.081001	-0.066453	-0.064721	-0.013432	-0.203737	-0.075595	-0.057504	0.016962	0.009319
1	77700001	77800000	-0.091558	-0.021289	-0.001424	0.04366	0.158798	0.049648	0.006122	0.113255	-0.367126	0.082415	0.031358	-0.110688	-0.015536	-0.324541	-0.038766	0.026858	-0.020123	-0.237591	-0.010151	-0.224938	0.086161	-0.300375	0.013203	-0.032926	-0.01515	0.112764	-0.017424	0.037827	-0.038247	0.013824	-0.088464	0.02246	0.015581	-0.007386	-0.07136	-0.082047	0.019631	-0.026491	-0.081001	-0.066453	-0.064721	-0.013432	-0.203737	-0.075595	-0.057504	0.016962	0.009319
1	77800001	77900000	-0.091558	-0.021289	-0.001424	0.04366	0.158798	0.049648	0.006122	0.113255	-0.367126	0.082415	0.031358	-0.110688	-0.015536	-0.324541	-0.038766	0.026858	-0.020123	-0.237591	-0.010151	-0.224938	0.086161	-0.300375	0.013203	-0.032926	-0.01515	0.112764	-0.017424	0.037827	-0.038247	0.013824	-0.088464	0.02246	0.015581	-0.007386	-0.07136	-0.082047	0.019631	-0.026491	-0.081001	-0.066453	-0.064721	-0.013432	-0.203737	-0.075595	-0.057504	0.016962	0.009319
1	77900001	78000000	-0.091558	-0.021289	-0.001424	0.04366	0.158798	0.049648	0.006122	0.113255	-0.367126	0.082415	0.031358	-0.110688	-0.015536	-0.324541	-0.038766	0.026858	-0.020123	-0.237591	-0.010151	-0.224938	0.086161	-0.300375	0.013203	-0.032926	-0.01515	0.112764	-0.017424	0.037827	-0.038247	0.013824	-0.088464	0.02246	0.015581	-0.007386	-0.07136	-0.082047	0.019631	-0.026491	-0.081001	-0.066453	-0.064721	-0.013432	-0.203737	-0.075595	-0.057504	0.016962	0.009319
1	78000001	78100000	-0.091558	-0.021289	-0.001424	0.04366	0.158798	0.049648	0.006122	0.113255	-0.367126	0.082415	0.031358	-0.110688	-0.015536	-0.324541	-0.038766	0.026858	-0.020123	-0.237591	-0.010151	-0.224938	0.086161	-0.300375	0.013203	-0.032926	-0.01515	0.112764	-0.017424	0.037827	-0.038247	0.013824	-0.088464	0.02246	0.015581	-0.007386	-0.07136	-0.082047	0.019631	-0.026491	-0.081001	-0.066453	-0.064721	-0.013432	-0.203737	-0.075595	-0.057504	0.016962	0.009319
1	78100001	78200000	-0.091558	-0.021289	-0.001424	0.04366	0.158798	0.049648	0.006122	0.113255	-0.367126	0.082415	0.031358	-0.110688	-0.015536	-0.324541	-0.038766	0.026858	-0.020123	-0.237591	-0.010151	-0.224938	0.086161	-0.300375	0.013203	-0.032926	-0.01515	0.112764	-0.017424	0.037827	-0.038247	0.013824	-0.088464	0.02246	0.015581	-0.007386	-0.07136	-0.082047	0.019631	-0.026491	-0.081001	-0.066453	-0.064721	-0.013432	-0.203737	-0.075595	-0.057504	0.016962	0.009319
1	78300001	78400000	-0.091558	-0.021289	-0.001424	0.04366	0.158798	0.049648	0.006122	0.113255	-0.367126	0.082415	0.031358	-0.110688	-0.015536	-0.324541	-0.038766	0.026858	-0.020123	-0.237591	-0.010151	-0.224938	0.086161	-0.300375	0.013203	-0.032926	-0.01515	0.112764	-0.017424	0.037827	-0.038247	0.013824	-0.088464	0.02246	0.015581	-0.007386	-0.07136	-0.082047	0.019631	-0.026491	-0.081001	-0.066453	-0.064721	-0.013432	-0.203737	-0.075595	-0.057504	0.016962	0.009319
1	78400001	78500000	-0.091558	-0.021289	-0.001424	0.04366	0.158798	0.049648	0.006122	0.113255	-0.367126	0.082415	0.031358	-0.110688	-0.015536	-0.324541	-0.038766	0.026858	-0.020123	-0.237591	-0.010151	-0.224938	0.086161	-0.300375	0.013203	-0.032926	-0.01515	0.112764	-0.017424	0.037827	-0.038247	0.013824	-0.088464	0.02246	0.015581	-0.007386	-0.07136	-0.082047	0.019631	-0.026491	-0.081001	-0.066453	-0.064721	-0.013432	-0.203737	-0.075595	-0.057504	0.016962	0.009319
1	78500001	78600000	-0.091558	-0.021289	-0.001424	0.04366	0.158798	0.049648	0.006122	0.113255	-0.367126	0.082415	0.031358	-0.110688	-0.015536	-0.324541	-0.038766	0.026858	-0.020123	-0.237591	-0.010151	-0.224938	0.086161	-0.300375	0.013203	-0.032926	-0.01515	0.112764	-0.017424	0.037827	-0.038247	0.013824	-0.088464	0.02246	0.015581	-0.007386	-0.07136	-0.082047	0.019631	-0.026491	-0.081001	-0.066453	-0.064721	-0.013432	-0.203737	-0.075595	-0.057504	0.016962	0.009319
1	78600001	78700000	-0.091558	-0.021289	-0.001424	0.04366	0.158798	0.049648	0.006122	0.113255	-0.367126	0.082415	0.031358	-0.110688	-0.015536	-0.324541	-0.038766	0.026858	-0.020123	-0.237591	-0.010151	-0.224938	0.086161	-0.300375	0.013203	-0.032926	-0.01515	0.112764	-0.017424	0.037827	-0.038247	0.013824	-0.088464	0.02246	0.015581	-0.007386	-0.07136	-0.082047	0.019631	-0.026491	-0.081001	-0.066453	-0.064721	-0.013432	-0.203737	-0.075595	-0.057504	0.016962	0.009319
1	78700001	78800000	-0.091558	-0.021289	-0.001424	0.04366	0.158798	0.049648	0.006122	0.113255	-0.367126	0.082415	0.031358	-0.110688	-0.015536	-0.324541	-0.038766	0.026858	-0.020123	-0.237591	-0.010151	-0.224938	0.086161	-0.300375	0.013203	-0.032926	-0.01515	0.112764	-0.017424	0.037827	-0.038247	0.013824	-0.088464	0.02246	0.015581	-0.007386	-0.07136	-0.082047	0.019631	-0.026491	-0.081001	-0.066453	-0.064721	-0.013432	-0.203737	-0.075595	-0.057504	0.016962	0.009319
1	78800001	78900000	-0.091558	-0.021289	-0.001424	0.04366	0.158798	0.049648	0.006122	0.113255	-0.367126	0.082415	0.031358	-0.110688	-0.015536	-0.324541	-0.038766	0.026858	-0.020123	-0.237591	-0.010151	-0.224938	0.086161	-0.300375	0.013203	-0.032926	-0.01515	0.112764	-0.017424	0.037827	-0.038247	0.013824	-0.088464	0.02246	0.015581	-0.007386	-0.07136	-0.082047	0.019631	-0.026491	-0.081001	-0.066453	-0.064721	-0.013432	-0.203737	-0.075595	-0.057504	0.016962	0.009319
1	78900001	79000000	-0.091558	-0.021289	-0.001424	0.04366	0.158798	0.049648	0.006122	0.113255	-0.367126	0.082415	0.031358	-0.110688	-0.015536	-0.324541	-0.038766	0.026858	-0.020123	-0.237591	-0.010151	-0.224938	0.086161	-0.300375	0.013203	-0.032926	-0.01515	0.112764	-0.017424	0.037827	-0.038247	0.013824	-0.088464	0.02246	0.015581	-0.007386	-0.07136	-0.082047	0.019631	-0.026491	-0.081001	-0.066453	-0.064721	-0.013432	-0.203737	-0.075595	-0.057504	0.016962	0.009319
1	79000001	79100000	-0.091558	-0.021289	-0.001424	0.04366	0.158798	0.049648	0.006122	0.113255	-0.367126	0.082415	0.031358	-0.110688	-0.015536	-0.324541	-0.038766	0.026858	-0.020123	-0.237591	-0.010151	-0.224938	0.086161	-0.300375	0.013203	-0.032926	-0.01515	0.112764	-0.017424	0.037827	-0.038247	0.013824	-0.088464	0.02246	0.015581	-0.007386	-0.07136	-0.082047	0.019631	-0.026491	-0.081001	-0.066453	-0.064721	-0.013432	-0.203737	-0.075595	-0.057504	0.016962	0.009319
1	79100001	79200000	-0.091558	-0.021289	-0.001424	0.04366	0.158798	0.049648	0.006122	0.113255	-0.367126	0.082415	0.031358	-0.110688	-0.015536	-0.324541	-0.038766	0.026858	-0.020123	-0.237591	-0.010151	-0.224938	0.086161	-0.300375	0.013203	-0.032926	-0.01515	0.112764	-0.017424	0.037827	-0.038247	0.013824	-0.088464	0.02246	0.015581	-0.007386	-0.07136	-0.082047	0.019631	-0.026491	-0.081001	-0.066453	-0.064721	-0.013432	-0.203737	-0.075595	-0.057504	0.016962	0.009319
1	79200001	79300000	-0.091558	-0.021289	-0.001424	0.04366	0.158798	0.049648	0.006122	0.113255	-0.367126	0.082415	0.031358	-0.110688	-0.015536	-0.324541	-0.038766	0.026858	-0.020123	-0.237591	-0.010151	-0.224938	0.086161	-0.300375	0.013203	-0.032926	-0.01515	0.112764	-0.017424	0.037827	-0.038247	0.013824	-0.088464	0.02246	0.015581	-0.007386	-0.07136	-0.082047	0.019631	-0.026491	-0.081001	-0.066453	-0.064721	-0.013432	-0.203737	-0.075595	-0.057504	0.016962	0.009319
1	79300001	79400000	-0.091558	-0.021289	-0.001424	0.04366	0.158798	0.049648	0.006122	0.113255	-0.367126	0.082415	0.031358	-0.110688	-0.015536	-0.324541	-0.038766	0.026858	-0.020123	-0.237591	-0.010151	-0.224938	0.086161	-0.300375	0.013203	-0.032926	-0.01515	0.112764	-0.017424	0.037827	-0.038247	0.013824	-0.088464	0.02246	0.015581	-0.007386	-0.07136	-0.082047	0.019631	-0.026491	-0.081001	-0.066453	-0.064721	-0.013432	-0.203737	-0.075595	-0.057504	0.016962	0.009319
1	79400001	79500000	-0.091558	-0.021289	-0.001424	0.04366	0.158798	0.049648	0.006122	0.113255	-0.367126	0.082415	0.031358	-0.110688	-0.015536	-0.324541	-0.038766	0.026858	-0.020123	-0.237591	-0.010151	-0.224938	0.086161	-0.300375	0.013203	-0.032926	-0.01515	0.112764	-0.017424	0.037827	-0.038247	0.013824	-0.088464	0.02246	0.015581	-0.007386	-0.07136	-0.082047	0.019631	-0.026491	-0.081001	-0.066453	-0.064721	-0.013432	-0.203737	-0.075595	-0.057504	0.016962	0.009319
1	79500001	79600000	-0.091558	-0.021289	-0.001424	0.04366	0.158798	0.049648	0.006122	0.113255	-0.367126	0.082415	0.031358	-0.110688	-0.015536	-0.324541	-0.038766	0.026858	-0.020123	-0.237591	-0.010151	-0.224938	0.086161	-0.300375	0.013203	-0.032926	-0.01515	0.112764	-0.017424	0.037827	-0.038247	0.013824	-0.088464	0.02246	0.015581	-0.007386	-0.07136	-0.082047	0.019631	-0.026491	-0.081001	-0.066453	-0.064721	-0.013432	-0.203737	-0.075595	-0.057504	0.016962	0.009319
1	79600001	79700000	-0.091558	-0.021289	-0.001424	0.04366	0.158798	0.049648	0.006122	0.113255	-0.367126	0.082415	0.031358	-0.110688	-0.015536	-0.324541	-0.038766	0.026858	-0.020123	-0.237591	-0.010151	-0.224938	0.086161	-0.300375	0.013203	-0.032926	-0.01515	0.112764	-0.017424	0.037827	-0.038247	0.013824	-0.088464	0.02246	0.015581	-0.007386	-0.07136	-0.082047	0.019631	-0.026491	-0.081001	-0.066453	-0.064721	-0.013432	-0.203737	-0.075595	-0.057504	0.016962	0.009319
1	79700001	79800000	-0.091558	-0.021289	-0.001424	0.04366	0.158798	0.049648	0.006122	0.113255	-0.367126	0.082415	0.031358	-0.110688	-0.015536	-0.324541	-0.038766	0.026858	-0.020123	-0.237591	-0.010151	-0.224938	0.086161	-0.300375	0.013203	-0.032926	-0.01515	0.112764	-0.017424	0.037827	-0.038247	0.013824	-0.088464	0.02246	0.015581	-0.007386	-0.07136	-0.082047	0.019631	-0.026491	-0.081001	-0.066453	-0.064721	-0.013432	-0.203737	-0.075595	-0.057504	0.016962	0.009319
1	79800001	79900000	-0.091558	-0.021289	-0.001424	0.04366	0.158798	0.049648	0.006122	0.113255	-0.367126	0.082415	0.031358	-0.110688	-0.015536	-0.324541	-0.038766	0.026858	-0.020123	-0.237591	-0.010151	-0.224938	0.086161	-0.300375	0.013203	-0.032926	-0.01515	0.112764	-0.017424	0.037827	-0.038247	0.013824	-0.088464	0.02246	0.015581	-0.007386	-0.07136	-0.082047	0.019631	-0.026491	-0.081001	-0.066453	-0.064721	-0.013432	-0.203737	-0.075595	-0.057504	0.016962	0.009319
1	79900001	80000000	-0.091558	-0.021289	-0.001424	0.04366	0.158798	0.049648	0.006122	0.113255	-0.367126	0.082415	0.031358	-0.110688	-0.015536	-0.324541	-0.038766	0.026858	-0.020123	-0.237591	-0.010151	-0.224938	0.086161	-0.300375	0.013203	-0.032926	-0.01515	0.112764	-0.017424	0.037827	-0.038247	0.013824	-0.088464	0.02246	0.015581	-0.007386	-0.07136	-0.082047	0.019631	-0.026491	-0.081001	-0.066453	-0.064721	-0.013432	-0.203737	-0.075595	-0.057504	0.016962	0.009319
1	80000001	80100000	-0.091558	-0.021289	-0.001424	0.04366	0.158798	0.049648	0.006122	0.113255	-0.367126	0.082415	0.031358	-0.110688	-0.015536	-0.324541	-0.038766	0.026858	-0.020123	-0.237591	-0.010151	-0.224938	0.086161	-0.300375	0.013203	-0.032926	-0.01515	0.112764	-0.017424	0.037827	-0.038247	0.013824	-0.088464	0.02246	0.015581	-0.007386	-0.07136	-0.082047	0.019631	-0.026491	-0.081001	-0.066453	-0.064721	-0.013432	-0.203737	-0.075595	-0.057504	0.016962	0.009319
1	80100001	80200000	-0.091558	-0.021289	-0.001424	0.04366	0.158798	0.049648	0.006122	0.113255	-0.367126	0.082415	0.031358	-0.110688	-0.015536	-0.324541	-0.038766	0.026858	-0.020123	-0.237591	-0.010151	-0.224938	0.086161	-0.300375	0.013203	-0.032926	-0.01515	0.112764	-0.017424	0.037827	-0.038247	0.013824	-0.088464	0.02246	0.015581	-0.007386	-0.07136	-0.082047	0.019631	-0.026491	-0.081001	-0.066453	-0.064721	-0.013432	-0.203737	-0.075595	-0.057504	0.016962	0.009319
1	80200001	80300000	-0.091558	-0.021289	-0.001424	0.04366	0.158798	0.049648	0.006122	0.113255	-0.367126	0.082415	0.031358	-0.110688	-0.015536	-0.324541	-0.038766	0.026858	-0.020123	-0.237591	-0.010151	-0.224938	0.086161	-0.300375	0.013203	-0.032926	-0.01515	0.112764	-0.017424	0.037827	-0.038247	0.013824	-0.088464	0.02246	0.015581	-0.007386	-0.07136	-0.082047	0.019631	-0.026491	-0.081001	-0.066453	-0.064721	-0.013432	-0.203737	-0.075595	-0.057504	0.016962	0.009319
1	80300001	80400000	-0.091558	-0.021289	-0.001424	0.04366	0.158798	0.049648	0.006122	0.113255	-0.367126	0.082415	0.031358	-0.110688	-0.015536	-0.324541	-0.038766	0.026858	-0.020123	-0.237591	-0.010151	-0.224938	0.086161	-0.300375	0.013203	-0.032926	-0.01515	0.112764	-0.017424	0.037827	-0.038247	0.013824	-0.088464	0.02246	0.015581	-0.007386	-0.07136	-0.082047	0.019631	-0.026491	-0.081001	-0.066453	-0.064721	-0.013432	-0.203737	-0.075595	-0.057504	0.016962	0.009319
1	80400001	80500000	-0.091558	-0.021289	-0.001424	0.04366	0.158798	0.049648	0.006122	0.113255	-0.367126	0.082415	0.031358	-0.110688	-0.015536	-0.324541	-0.038766	0.026858	-0.020123	-0.237591	-0.010151	-0.224938	0.086161	-0.300375	0.013203	-0.032926	-0.01515	0.112764	-0.017424	0.037827	-0.038247	0.013824	-0.088464	0.02246	0.015581	-0.007386	-0.07136	-0.082047	0.019631	-0.026491	-0.081001	-0.066453	-0.064721	-0.013432	-0.203737	-0.075595	-0.057504	0.016962	0.009319
1	80500001	80600000	-0.091558	-0.021289	-0.001424	0.04366	0.158798	0.049648	0.006122	0.113255	-0.367126	0.082415	0.031358	-0.110688	-0.015536	-0.324541	-0.038766	0.026858	-0.020123	-0.237591	-0.010151	-0.224938	0.086161	-0.300375	0.013203	-0.032926	-0.01515	0.112764	-0.017424	0.037827	-0.038247	0.013824	-0.088464	0.02246	0.015581	-0.007386	-0.07136	-0.082047	0.019631	-0.026491	-0.081001	-0.066453	-0.064721	-0.013432	-0.203737	-0.075595	-0.057504	0.016962	0.009319
1	80600001	80700000	-0.091558	-0.021289	-0.001424	0.04366	0.158798	0.049648	0.006122	0.113255	-0.367126	0.082415	0.031358	-0.110688	-0.015536	-0.324541	-0.038766	0.026858	-0.020123	-0.237591	-0.010151	-0.224938	0.086161	-0.300375	0.013203	-0.032926	-0.01515	0.112764	-0.017424	0.037827	-0.038247	0.013824	-0.088464	0.02246	0.015581	-0.007386	-0.07136	-0.082047	0.019631	-0.026491	-0.081001	-0.066453	-0.064721	-0.013432	-0.203737	-0.075595	-0.057504	0.016962	0.009319
1	80700001	80800000	-0.091558	-0.021289	-0.001424	0.04366	0.158798	0.049648	0.006122	0.113255	-0.367126	0.082415	0.031358	-0.110688	-0.015536	-0.324541	-0.038766	0.026858	-0.020123	-0.237591	-0.010151	-0.224938	0.086161	-0.300375	0.013203	-0.032926	-0.01515	0.112764	-0.017424	0.037827	-0.038247	0.013824	-0.088464	0.02246	0.015581	-0.007386	-0.07136	-0.082047	0.019631	-0.026491	-0.081001	-0.066453	-0.064721	-0.013432	-0.203737	-0.075595	-0.057504	0.016962	0.009319
1	80800001	80900000	-0.091558	-0.021289	-0.001424	0.04366	0.158798	0.049648	0.006122	0.113255	-0.367126	0.082415	0.031358	-0.110688	-0.015536	-0.324541	-0.038766	0.026858	-0.020123	-0.237591	-0.010151	-0.224938	0.086161	-0.300375	0.013203	-0.032926	-0.01515	0.112764	-0.017424	0.037827	-0.038247	0.013824	-0.088464	0.02246	0.015581	-0.007386	-0.07136	-0.082047	0.019631	-0.026491	-0.081001	-0.066453	-0.064721	-0.013432	-0.203737	-0.075595	-0.057504	0.016962	0.009319
1	80900001	81000000	-0.091558	-0.021289	-0.001424	0.04366	0.158798	0.049648	0.006122	0.113255	-0.367126	0.082415	0.031358	-0.110688	-0.015536	-0.324541	-0.038766	0.026858	-0.020123	-0.237591	-0.010151	-0.224938	0.086161	-0.300375	0.013203	-0.032926	-0.01515	0.112764	-0.017424	0.037827	-0.038247	0.013824	-0.088464	0.02246	0.015581	-0.007386	-0.07136	-0.082047	0.019631	-0.026491	-0.081001	-0.066453	-0.064721	-0.013432	-0.203737	-0.075595	-0.057504	0.016962	0.009319
1	81000001	81100000	-0.091558	-0.021289	-0.001424	0.04366	0.158798	0.049648	0.006122	0.113255	-0.367126	0.082415	0.031358	-0.110688	-0.015536	-0.324541	-0.038766	0.026858	-0.020123	-0.237591	-0.010151	-0.224938	0.086161	-0.300375	0.013203	-0.032926	-0.01515	0.112764	-0.017424	0.037827	-0.038247	0.013824	-0.088464	0.02246	0.015581	-0.007386	-0.07136	-0.082047	0.019631	-0.026491	-0.081001	-0.066453	-0.064721	-0.013432	-0.203737	-0.075595	-0.057504	0.016962	0.009319
1	81100001	81200000	-0.091558	-0.021289	-0.001424	0.04366	0.158798	0.049648	0.006122	0.113255	-0.367126	0.082415	0.031358	-0.110688	-0.015536	-0.324541	-0.038766	0.026858	-0.020123	-0.237591	-0.010151	-0.224938	0.086161	-0.300375	0.013203	-0.032926	-0.01515	0.112764	-0.017424	0.037827	-0.038247	0.013824	-0.088464	0.02246	0.015581	-0.007386	-0.07136	-0.082047	0.019631	-0.026491	-0.081001	-0.066453	-0.064721	-0.013432	-0.203737	-0.075595	-0.057504	0.016962	0.009319
1	81300001	81400000	-0.091558	-0.021289	-0.001424	0.04366	0.158798	0.049648	0.006122	0.113255	-0.367126	0.082415	0.031358	-0.110688	-0.015536	-0.324541	-0.038766	0.026858	-0.020123	-0.237591	-0.010151	-0.224938	0.086161	-0.300375	0.013203	-0.032926	-0.01515	0.112764	-0.017424	0.037827	-0.038247	0.013824	-0.088464	0.02246	0.015581	-0.007386	-0.07136	-0.082047	0.019631	-0.026491	-0.081001	-0.066453	-0.064721	-0.013432	-0.203737	-0.075595	-0.057504	0.016962	0.009319
1	81400001	81500000	-0.091558	-0.021289	-0.001424	0.04366	0.158798	0.049648	0.006122	0.113255	-0.367126	0.082415	0.031358	-0.110688	-0.015536	-0.324541	-0.038766	0.026858	-0.020123	-0.237591	-0.010151	-0.224938	0.086161	-0.300375	0.013203	-0.032926	-0.01515	0.112764	-0.017424	0.037827	-0.038247	0.013824	-0.088464	0.02246	0.015581	-0.007386	-0.07136	-0.082047	0.019631	-0.026491	-0.081001	-0.066453	-0.064721	-0.013432	-0.203737	-0.075595	-0.057504	0.016962	0.009319
1	81500001	81600000	-0.091558	-0.021289	-0.001424	0.04366	0.158798	0.049648	0.006122	0.113255	-0.367126	0.082415	0.031358	-0.110688	-0.015536	-0.324541	-0.038766	0.026858	-0.020123	-0.237591	-0.010151	-0.224938	0.086161	-0.300375	0.013203	-0.032926	-0.01515	0.112764	-0.017424	0.037827	-0.038247	0.013824	-0.088464	0.02246	0.015581	-0.007386	-0.07136	-0.082047	0.019631	-0.026491	-0.081001	-0.066453	-0.064721	-0.013432	-0.203737	-0.075595	-0.057504	0.016962	0.009319
1	81600001	81700000	-0.091558	-0.021289	-0.001424	0.04366	0.158798	0.049648	0.006122	0.113255	-0.367126	0.082415	0.031358	-0.110688	-0.015536	-0.324541	-0.038766	0.026858	-0.020123	-0.237591	-0.010151	-0.224938	0.086161	-0.300375	0.013203	-0.032926	-0.01515	0.112764	-0.017424	0.037827	-0.038247	0.013824	-0.088464	0.02246	0.015581	-0.007386	-0.07136	-0.082047	0.019631	-0.026491	-0.081001	-0.066453	-0.064721	-0.013432	-0.203737	-0.075595	-0.057504	0.016962	0.009319
1	81700001	81800000	-0.091558	-0.021289	-0.001424	0.04366	0.158798	0.049648	0.006122	0.113255	-0.367126	0.082415	0.031358	-0.110688	-0.015536	-0.324541	-0.038766	0.026858	-0.020123	-0.237591	-0.010151	-0.224938	0.086161	-0.300375	0.013203	-0.032926	-0.01515	0.112764	-0.017424	0.037827	-0.038247	0.013824	-0.088464	0.02246	0.015581	-0.007386	-0.07136	-0.082047	0.019631	-0.026491	-0.081001	-0.066453	-0.064721	-0.013432	-0.203737	-0.075595	-0.057504	0.016962	0.009319
1	81800001	81900000	-0.091558	-0.021289	-0.001424	0.04366	0.158798	0.049648	0.006122	-0.233173	-0.367126	0.082415	0.031358	-0.110688	-0.015536	-0.324541	-0.038766	0.026858	-0.020123	-0.237591	-0.010151	-0.224938	0.086161	-0.300375	0.013203	-0.032926	-0.01515	0.112764	-0.017424	0.037827	-0.038247	0.013824	-0.088464	0.02246	0.015581	-0.007386	-0.07136	-0.082047	0.019631	-0.026491	-0.081001	-0.066453	-0.064721	-0.013432	-0.203737	-0.075595	-0.057504	0.016962	0.009319
1	81900001	82000000	-0.091558	-0.021289	-0.001424	0.04366	0.158798	0.049648	0.006122	-0.233173	-0.367126	0.082415	0.031358	-0.110688	-0.015536	-0.324541	-0.038766	0.026858	-0.020123	-0.237591	-0.010151	-0.224938	0.086161	-0.300375	0.013203	-0.032926	-0.01515	0.112764	-0.017424	0.037827	-0.038247	0.013824	-0.088464	0.02246	0.015581	-0.007386	-0.07136	-0.082047	0.019631	-0.026491	-0.081001	-0.066453	-0.064721	-0.013432	-0.203737	-0.075595	-0.057504	0.016962	0.009319
1	82000001	82100000	-0.091558	-0.021289	-0.001424	0.04366	0.158798	0.049648	0.006122	-0.233173	-0.367126	0.082415	0.031358	-0.110688	-0.015536	-0.324541	-0.038766	0.026858	-0.020123	-0.237591	-0.010151	-0.224938	0.086161	-0.300375	0.013203	-0.032926	-0.01515	0.112764	-0.017424	0.037827	-0.038247	0.013824	-0.088464	0.02246	0.015581	-0.007386	-0.07136	-0.082047	0.019631	-0.026491	-0.081001	-0.066453	-0.064721	-0.013432	-0.203737	-0.075595	-0.057504	0.016962	0.009319
1	82100001	82200000	-0.091558	-0.021289	-0.001424	0.04366	0.158798	0.049648	0.006122	-0.233173	-0.367126	0.082415	0.031358	-0.110688	-0.015536	-0.324541	-0.038766	0.026858	-0.020123	-0.237591	-0.010151	-0.224938	0.086161	-0.300375	0.013203	-0.032926	-0.01515	0.112764	-0.017424	0.037827	-0.038247	0.013824	-0.088464	0.02246	0.015581	-0.007386	-0.07136	-0.082047	0.019631	-0.026491	-0.081001	-0.066453	-0.064721	-0.013432	-0.203737	-0.075595	-0.057504	0.016962	0.009319
1	82200001	82300000	-0.091558	-0.021289	-0.001424	0.04366	0.158798	0.049648	0.006122	-0.233173	-0.367126	0.082415	0.031358	-0.110688	-0.015536	-0.324541	-0.038766	0.026858	-0.020123	-0.237591	-0.010151	-0.224938	0.086161	-0.300375	0.013203	-0.032926	-0.01515	0.112764	-0.017424	0.037827	-0.038247	0.013824	-0.088464	0.02246	0.015581	-0.007386	-0.07136	-0.082047	0.019631	-0.026491	-0.081001	-0.066453	-0.064721	-0.013432	-0.203737	-0.075595	-0.057504	0.016962	0.009319
1	82300001	82400000	-0.091558	-0.021289	-0.001424	0.04366	0.158798	0.049648	0.006122	-0.233173	-0.367126	0.082415	0.031358	-0.110688	-0.015536	-0.324541	-0.038766	0.026858	-0.020123	-0.237591	-0.010151	-0.224938	0.086161	-0.300375	0.013203	-0.032926	-0.01515	0.112764	-0.017424	0.037827	-0.038247	0.013824	-0.088464	0.02246	0.015581	-0.007386	-0.07136	-0.082047	0.019631	-0.026491	-0.081001	-0.066453	-0.064721	-0.013432	-0.203737	-0.075595	-0.057504	0.016962	0.009319
1	82400001	82500000	-0.091558	-0.021289	-0.001424	0.04366	0.158798	0.049648	0.006122	-0.233173	-0.367126	0.082415	0.031358	-0.110688	-0.015536	-0.324541	-0.038766	0.026858	-0.020123	-0.237591	-0.010151	-0.224938	0.086161	-0.300375	0.013203	-0.032926	-0.01515	0.112764	-0.017424	0.037827	-0.038247	0.013824	-0.088464	0.02246	0.015581	-0.007386	-0.07136	-0.082047	0.019631	-0.026491	-0.081001	-0.066453	-0.064721	-0.013432	-0.203737	-0.075595	-0.057504	0.016962	0.009319
1	82500001	82600000	-0.091558	-0.021289	-0.001424	0.04366	0.158798	0.049648	0.006122	-0.233173	-0.367126	0.082415	0.031358	-0.110688	-0.015536	-0.324541	-0.038766	0.026858	-0.020123	-0.237591	-0.010151	-0.224938	0.086161	-0.300375	0.013203	-0.032926	-0.01515	0.112764	-0.017424	0.037827	-0.038247	0.013824	-0.088464	0.02246	0.015581	-0.007386	-0.07136	-0.082047	0.019631	-0.026491	-0.081001	-0.066453	-0.064721	-0.013432	-0.203737	-0.075595	-0.057504	0.016962	0.009319
1	82600001	82700000	-0.091558	-0.021289	-0.001424	0.04366	0.158798	0.049648	0.006122	-0.233173	-0.367126	0.082415	0.031358	-0.110688	-0.015536	-0.324541	-0.038766	0.026858	-0.020123	-0.237591	-0.010151	-0.224938	0.086161	-0.300375	0.013203	-0.032926	-0.01515	0.112764	-0.017424	0.037827	-0.038247	0.013824	-0.088464	0.02246	0.015581	-0.007386	-0.07136	-0.082047	0.019631	-0.026491	-0.081001	-0.066453	-0.064721	-0.013432	-0.203737	-0.075595	-0.057504	0.016962	0.009319
1	82700001	82800000	-0.091558	-0.021289	-0.001424	0.04366	0.158798	0.049648	0.006122	-0.233173	-0.367126	0.082415	0.031358	-0.110688	-0.015536	-0.324541	-0.038766	0.026858	-0.020123	-0.237591	-0.010151	-0.224938	0.086161	-0.300375	0.013203	-0.032926	-0.01515	0.112764	-0.017424	0.037827	-0.038247	0.013824	-0.088464	0.02246	0.015581	-0.007386	-0.07136	-0.082047	0.019631	-0.026491	-0.081001	-0.066453	-0.064721	-0.013432	-0.203737	-0.075595	-0.057504	0.016962	0.009319
1	82800001	82900000	-0.091558	-0.021289	-0.001424	0.04366	0.158798	0.049648	0.006122	-0.233173	-0.367126	0.082415	0.031358	-0.110688	-0.015536	-0.324541	-0.038766	0.026858	-0.020123	-0.237591	-0.010151	-0.224938	0.086161	-0.300375	0.013203	-0.032926	-0.01515	0.112764	-0.017424	0.037827	-0.038247	0.013824	-0.088464	0.02246	0.015581	-0.007386	-0.07136	-0.082047	0.019631	-0.026491	-0.081001	-0.066453	-0.064721	-0.013432	-0.203737	-0.075595	-0.057504	0.016962	0.009319
1	82900001	83000000	-0.091558	-0.021289	-0.001424	0.04366	0.158798	0.049648	0.006122	-0.233173	-0.367126	0.082415	0.031358	-0.110688	-0.015536	-0.324541	-0.038766	0.026858	-0.020123	-0.237591	-0.010151	-0.224938	0.086161	-0.300375	0.013203	-0.032926	-0.01515	0.112764	-0.017424	0.037827	-0.038247	0.013824	-0.088464	0.02246	0.015581	-0.007386	-0.07136	-0.082047	0.019631	-0.026491	-0.081001	-0.066453	-0.064721	-0.013432	-0.203737	-0.075595	-0.057504	0.016962	0.009319
1	83000001	83100000	-0.091558	-0.021289	-0.001424	0.04366	0.158798	0.049648	0.006122	-0.233173	-0.367126	0.082415	0.031358	-0.110688	-0.015536	-0.324541	-0.038766	0.026858	-0.020123	-0.237591	-0.010151	-0.224938	0.086161	-0.300375	0.013203	-0.032926	-0.01515	0.112764	-0.017424	0.037827	-0.038247	0.013824	-0.088464	0.02246	0.015581	-0.007386	-0.07136	-0.082047	0.019631	-0.026491	-0.081001	-0.066453	-0.064721	-0.013432	-0.203737	-0.075595	-0.057504	0.016962	0.009319
1	83100001	83200000	-0.091558	-0.021289	-0.001424	0.04366	0.158798	0.049648	0.006122	-0.233173	-0.367126	0.082415	0.031358	-0.110688	-0.015536	-0.324541	-0.038766	0.026858	-0.020123	-0.237591	-0.010151	-0.224938	0.086161	-0.300375	0.013203	-0.032926	-0.01515	0.112764	-0.017424	0.037827	-0.038247	0.013824	-0.088464	0.02246	0.015581	-0.007386	-0.07136	-0.082047	0.019631	-0.026491	-0.081001	-0.066453	-0.064721	-0.013432	-0.203737	-0.075595	-0.057504	0.016962	0.009319
1	83200001	83300000	-0.091558	-0.021289	-0.001424	0.04366	0.158798	0.049648	0.006122	-0.233173	-0.367126	0.082415	0.031358	-0.110688	-0.015536	-0.324541	-0.038766	0.026858	-0.020123	-0.237591	-0.010151	-0.224938	0.086161	-0.300375	0.013203	-0.032926	-0.01515	0.112764	-0.017424	0.037827	-0.038247	0.013824	-0.088464	0.02246	0.015581	-0.007386	-0.07136	-0.082047	0.019631	-0.026491	-0.081001	-0.066453	-0.064721	-0.013432	-0.203737	-0.075595	-0.057504	0.016962	0.009319
1	83300001	83400000	-0.091558	-0.021289	-0.001424	0.04366	0.158798	0.049648	0.006122	-0.233173	-0.367126	0.082415	0.031358	-0.110688	-0.015536	-0.324541	-0.038766	0.026858	-0.020123	-0.237591	-0.010151	-0.224938	0.086161	-0.300375	0.013203	-0.032926	-0.01515	0.112764	-0.017424	0.037827	-0.038247	0.013824	-0.088464	0.02246	0.015581	-0.007386	-0.07136	-0.082047	0.019631	-0.026491	-0.081001	-0.066453	-0.064721	-0.013432	-0.203737	-0.075595	-0.057504	0.016962	0.009319
1	83400001	83500000	-0.091558	-0.021289	-0.001424	0.04366	0.158798	0.049648	0.006122	-0.233173	-0.367126	0.082415	0.031358	-0.110688	-0.015536	-0.324541	-0.038766	0.026858	-0.020123	-0.237591	-0.010151	-0.224938	0.086161	-0.300375	0.013203	-0.032926	-0.01515	0.112764	-0.017424	0.037827	-0.038247	0.013824	-0.088464	0.02246	0.015581	-0.007386	-0.07136	-0.082047	0.019631	-0.026491	-0.081001	-0.066453	-0.064721	-0.013432	-0.203737	-0.075595	-0.057504	0.016962	0.009319
1	83500001	83600000	-0.091558	-0.021289	-0.001424	0.04366	0.158798	0.049648	0.006122	-0.233173	-0.367126	0.082415	0.031358	-0.110688	-0.015536	-0.324541	-0.038766	0.026858	-0.020123	-0.237591	-0.010151	-0.224938	0.086161	-0.300375	0.013203	-0.032926	-0.01515	0.112764	-0.017424	0.037827	-0.038247	0.013824	-0.088464	0.02246	0.015581	-0.007386	-0.07136	-0.082047	0.019631	-0.026491	-0.081001	-0.066453	-0.064721	-0.013432	-0.203737	-0.075595	-0.057504	0.016962	0.009319
1	84000001	84100000	-0.091558	-0.021289	-0.001424	0.04366	0.158798	0.049648	0.006122	-0.233173	-0.367126	0.082415	0.031358	-0.110688	-0.015536	-0.324541	-0.038766	0.026858	-0.020123	-0.237591	-0.010151	-0.224938	0.086161	-0.300375	0.013203	-0.032926	-0.01515	0.112764	-0.017424	0.037827	-0.038247	0.013824	-0.088464	0.02246	0.015581	-0.007386	-0.07136	-0.082047	0.019631	-0.026491	-0.081001	-0.066453	-0.064721	-0.013432	-0.203737	-0.075595	-0.057504	0.016962	0.009319
1	84100001	84200000	-0.091558	-0.021289	-0.001424	0.04366	0.158798	0.049648	0.006122	-0.233173	-0.367126	0.082415	0.031358	-0.110688	-0.015536	-0.324541	-0.038766	0.026858	-0.020123	-0.237591	-0.010151	-0.224938	0.086161	-0.300375	0.013203	-0.032926	-0.01515	0.112764	-0.017424	0.037827	-0.038247	0.013824	-0.088464	0.02246	0.015581	-0.007386	-0.07136	-0.082047	0.019631	-0.026491	-0.081001	-0.066453	-0.064721	-0.013432	-0.203737	-0.075595	-0.057504	0.016962	0.009319
1	84200001	84300000	-0.091558	-0.021289	-0.001424	0.04366	0.158798	0.049648	0.006122	-0.233173	-0.367126	0.082415	0.031358	-0.110688	-0.015536	-0.324541	-0.038766	0.026858	-0.020123	-0.237591	-0.010151	-0.224938	0.086161	-0.300375	0.013203	-0.032926	-0.01515	0.112764	-0.017424	0.037827	-0.038247	0.013824	-0.088464	0.02246	0.015581	-0.007386	-0.07136	-0.082047	0.019631	-0.026491	-0.081001	-0.066453	-0.064721	-0.013432	-0.203737	-0.075595	-0.057504	0.016962	0.009319
1	84300001	84400000	-0.091558	-0.021289	-0.001424	0.04366	0.158798	0.049648	0.006122	-0.233173	-0.367126	0.082415	0.031358	-0.110688	-0.015536	-0.324541	-0.038766	0.026858	-0.020123	-0.237591	-0.010151	-0.224938	0.086161	-0.300375	0.013203	-0.032926	-0.01515	0.112764	-0.017424	0.037827	-0.038247	0.013824	-0.088464	0.02246	0.015581	-0.007386	-0.07136	-0.082047	0.019631	-0.026491	-0.081001	-0.066453	-0.064721	-0.013432	-0.203737	-0.075595	-0.057504	0.016962	0.009319
1	84400001	84500000	-0.091558	-0.021289	-0.001424	0.04366	0.158798	0.049648	0.006122	-0.233173	-0.367126	0.082415	0.031358	-0.110688	-0.015536	-0.324541	-0.038766	0.026858	-0.020123	-0.237591	-0.010151	-0.224938	0.086161	-0.300375	0.013203	-0.032926	-0.01515	0.112764	-0.017424	0.037827	-0.038247	0.013824	-0.088464	0.02246	0.015581	-0.007386	-0.07136	-0.082047	0.019631	-0.026491	-0.081001	-0.066453	-0.064721	-0.013432	-0.203737	-0.075595	-0.057504	0.016962	0.009319
1	84500001	84600000	-0.091558	-0.021289	-0.001424	0.04366	0.158798	0.049648	0.006122	-0.233173	-0.367126	0.082415	0.031358	-0.110688	-0.015536	-0.324541	-0.038766	0.026858	-0.020123	-0.237591	-0.010151	-0.224938	0.086161	-0.300375	0.013203	-0.032926	-0.01515	0.112764	-0.017424	0.037827	-0.038247	0.013824	-0.088464	0.02246	0.015581	-0.007386	-0.07136	-0.082047	0.019631	-0.026491	-0.081001	-0.066453	-0.064721	-0.013432	-0.203737	-0.075595	-0.057504	0.016962	0.009319
1	84600001	84700000	-0.091558	-0.021289	-0.001424	0.04366	0.158798	0.049648	0.006122	-0.233173	-0.367126	0.082415	0.031358	-0.110688	-0.015536	-0.324541	-0.038766	0.026858	-0.020123	-0.237591	-0.010151	-0.224938	0.086161	-0.300375	0.013203	-0.032926	-0.01515	0.112764	-0.017424	0.037827	-0.038247	0.013824	-0.088464	0.02246	0.015581	-0.007386	-0.07136	-0.082047	0.019631	-0.026491	-0.081001	-0.066453	-0.064721	-0.013432	-0.203737	-0.075595	-0.057504	0.016962	0.009319
1	84700001	84800000	-0.091558	-0.021289	-0.001424	0.04366	0.158798	0.049648	0.006122	-0.233173	-0.367126	0.082415	0.031358	-0.110688	-0.015536	-0.324541	-0.038766	0.026858	-0.020123	-0.237591	-0.010151	-0.224938	0.086161	-0.300375	0.013203	-0.032926	-0.01515	0.112764	-0.017424	0.037827	-0.038247	0.013824	-0.088464	0.02246	0.015581	-0.007386	-0.07136	-0.082047	0.019631	-0.026491	-0.081001	-0.066453	-0.064721	-0.013432	-0.203737	-0.075595	-0.057504	0.016962	0.009319
1	84800001	84900000	-0.091558	-0.021289	-0.001424	0.04366	0.158798	0.049648	0.006122	-0.233173	-0.367126	0.082415	0.031358	-0.110688	-0.015536	-0.324541	-0.038766	0.026858	-0.020123	-0.237591	-0.010151	-0.224938	0.086161	-0.300375	0.013203	-0.032926	-0.01515	0.112764	-0.017424	0.037827	-0.038247	0.013824	-0.088464	0.02246	0.015581	-0.007386	-0.07136	-0.082047	0.019631	-0.026491	-0.081001	-0.066453	-0.064721	-0.013432	-0.203737	-0.075595	-0.057504	0.016962	0.009319
1	84900001	85000000	-0.091558	-0.021289	-0.001424	0.04366	0.158798	0.049648	0.006122	-0.233173	-0.367126	0.082415	0.031358	-0.110688	-0.015536	-0.324541	-0.038766	0.026858	-0.020123	-0.237591	-0.010151	-0.224938	0.086161	-0.300375	0.013203	-0.032926	-0.01515	0.112764	-0.017424	0.037827	-0.038247	0.013824	-0.088464	0.02246	0.015581	-0.007386	-0.07136	-0.082047	0.019631	-0.026491	-0.081001	-0.066453	-0.064721	-0.013432	-0.203737	-0.075595	-0.057504	0.016962	0.009319
1	85000001	85100000	-0.091558	-0.021289	-0.001424	0.04366	0.158798	0.049648	0.006122	-0.233173	-0.367126	0.082415	0.031358	-0.110688	-0.015536	-0.324541	-0.038766	0.026858	-0.020123	-0.237591	-0.010151	-0.224938	0.086161	-0.300375	0.013203	-0.032926	-0.01515	0.112764	-0.017424	0.037827	-0.038247	0.013824	-0.088464	0.02246	0.015581	-0.007386	-0.07136	-0.082047	0.019631	-0.026491	-0.081001	-0.066453	-0.064721	-0.013432	-0.203737	-0.075595	-0.057504	0.016962	0.009319
1	85100001	85200000	-0.091558	-0.021289	-0.001424	0.04366	0.158798	0.049648	0.006122	-0.233173	-0.367126	0.082415	0.031358	-0.110688	-0.015536	-0.324541	-0.038766	0.026858	-0.020123	-0.237591	-0.010151	-0.224938	0.086161	-0.300375	0.013203	-0.032926	-0.01515	0.112764	-0.017424	0.037827	-0.038247	0.013824	-0.088464	0.02246	0.015581	-0.007386	-0.07136	-0.082047	0.019631	-0.026491	-0.081001	-0.066453	-0.064721	-0.013432	-0.203737	-0.075595	-0.057504	0.016962	0.009319
1	85200001	85300000	-0.091558	-0.021289	-0.001424	0.04366	0.158798	0.049648	0.006122	-0.233173	-0.367126	0.082415	0.031358	-0.110688	-0.015536	-0.324541	-0.038766	0.026858	-0.020123	-0.237591	-0.010151	-0.224938	0.086161	-0.300375	0.013203	-0.032926	-0.01515	0.112764	-0.017424	0.037827	-0.038247	0.013824	-0.088464	0.02246	0.015581	-0.007386	-0.07136	-0.082047	0.019631	-0.026491	-0.081001	-0.066453	-0.064721	-0.013432	-0.203737	-0.075595	-0.057504	0.016962	0.009319
1	85300001	85400000	-0.091558	-0.021289	-0.001424	0.04366	0.158798	0.049648	0.006122	-0.233173	-0.367126	0.082415	0.031358	-0.110688	-0.015536	-0.324541	-0.038766	0.026858	-0.020123	-0.237591	-0.010151	-0.224938	0.086161	-0.300375	0.013203	-0.032926	-0.01515	0.112764	-0.017424	0.037827	-0.038247	0.013824	-0.088464	0.02246	0.015581	-0.007386	-0.07136	-0.082047	0.019631	-0.026491	-0.081001	-0.066453	-0.064721	-0.013432	-0.203737	-0.075595	-0.057504	0.016962	0.009319
1	85400001	85500000	-0.091558	-0.021289	-0.001424	0.04366	0.158798	0.049648	0.006122	-0.233173	-0.367126	0.082415	0.031358	-0.110688	-0.015536	-0.324541	-0.038766	0.026858	-0.020123	-0.237591	-0.010151	-0.224938	0.086161	-0.300375	0.013203	-0.032926	-0.01515	0.112764	-0.017424	0.037827	-0.038247	0.013824	-0.088464	0.02246	0.015581	-0.007386	-0.07136	-0.082047	0.019631	-0.026491	-0.081001	-0.066453	-0.064721	-0.013432	-0.203737	-0.075595	-0.057504	0.016962	0.009319
1	85500001	85600000	-0.091558	-0.021289	-0.001424	0.04366	0.158798	0.049648	0.006122	-0.233173	-0.367126	0.082415	0.031358	-0.110688	-0.443706	-0.324541	-0.038766	0.026858	-0.020123	-0.237591	-0.010151	-0.224938	0.086161	-0.300375	0.013203	-0.032926	-0.01515	0.112764	-0.017424	0.037827	-0.038247	0.013824	-0.088464	0.02246	0.015581	-0.007386	-0.07136	-0.082047	0.019631	-0.026491	-0.081001	-0.066453	-0.064721	-0.013432	-0.203737	-0.075595	-0.057504	0.016962	0.009319
1	85600001	85700000	-0.091558	-0.021289	-0.001424	0.04366	0.158798	0.049648	0.006122	-0.233173	-0.367126	0.082415	0.031358	-0.110688	-0.443706	-0.324541	-0.038766	0.026858	-0.020123	-0.237591	-0.010151	-0.224938	0.086161	-0.300375	0.013203	-0.032926	-0.01515	0.112764	-0.017424	0.037827	-0.038247	0.013824	-0.088464	0.02246	0.015581	-0.007386	-0.07136	-0.082047	0.019631	-0.026491	-0.081001	-0.066453	-0.064721	-0.013432	-0.203737	-0.075595	-0.057504	0.016962	0.009319
1	85700001	85800000	-0.091558	-0.021289	-0.001424	0.04366	0.158798	0.049648	0.006122	-0.233173	-0.367126	0.082415	0.031358	-0.110688	-0.443706	-0.324541	-0.038766	0.026858	-0.020123	-0.237591	-0.010151	-0.224938	0.086161	-0.300375	0.013203	-0.032926	-0.01515	0.112764	-0.017424	0.037827	-0.038247	0.013824	-0.088464	0.02246	0.015581	-0.007386	-0.07136	-0.082047	0.019631	-0.026491	-0.081001	-0.066453	-0.064721	-0.013432	-0.203737	-0.075595	-0.057504	0.016962	0.009319
1	85800001	85900000	-0.091558	-0.021289	-0.001424	0.04366	0.158798	0.049648	0.006122	-0.233173	-0.367126	0.082415	0.031358	-0.110688	-0.443706	-0.324541	-0.038766	0.026858	-0.020123	-0.237591	-0.010151	-0.224938	0.086161	-0.300375	0.013203	-0.032926	-0.01515	0.112764	-0.017424	0.037827	-0.038247	0.013824	-0.088464	0.02246	0.015581	-0.007386	-0.07136	-0.082047	0.019631	-0.026491	-0.081001	-0.066453	-0.064721	-0.013432	-0.203737	-0.075595	-0.057504	0.016962	0.009319
1	85900001	86000000	-0.091558	-0.021289	-0.001424	0.04366	0.158798	0.049648	0.006122	-0.233173	-0.367126	0.082415	0.031358	-0.110688	-0.443706	-0.324541	-0.038766	0.026858	-0.020123	-0.237591	-0.010151	-0.224938	0.086161	-0.300375	0.013203	-0.032926	-0.01515	0.112764	-0.017424	0.037827	-0.038247	0.013824	-0.088464	0.02246	0.015581	-0.007386	-0.07136	-0.082047	0.019631	-0.026491	-0.081001	-0.066453	-0.064721	-0.013432	-0.203737	-0.075595	-0.057504	0.016962	0.009319
1	86000001	86100000	-0.091558	-0.021289	-0.001424	0.04366	0.158798	0.049648	0.006122	-0.233173	-0.367126	0.082415	0.031358	-0.110688	-0.443706	-0.324541	-0.038766	0.026858	-0.020123	-0.237591	-0.010151	-0.224938	0.086161	-0.300375	0.013203	-0.032926	-0.01515	0.112764	-0.017424	0.037827	-0.038247	0.013824	-0.088464	0.02246	0.015581	-0.007386	-0.07136	-0.082047	0.019631	-0.026491	-0.081001	-0.066453	-0.064721	-0.013432	-0.203737	-0.075595	-0.057504	0.016962	0.009319
1	86100001	86200000	-0.091558	-0.021289	-0.001424	0.04366	0.158798	0.049648	0.006122	-0.233173	-0.367126	0.082415	0.031358	-0.110688	-0.443706	-0.324541	-0.038766	0.026858	-0.020123	-0.237591	-0.010151	-0.224938	0.086161	-0.300375	0.013203	-0.032926	-0.01515	0.112764	-0.017424	0.037827	-0.038247	0.013824	-0.088464	0.02246	0.015581	-0.007386	-0.07136	-0.082047	0.019631	-0.026491	-0.081001	-0.066453	-0.064721	-0.013432	-0.203737	-0.075595	-0.057504	0.016962	0.009319
1	86200001	86300000	-0.091558	-0.021289	-0.001424	0.04366	0.158798	0.049648	0.006122	-0.233173	-0.367126	0.082415	0.031358	-0.110688	-0.443706	-0.324541	-0.038766	0.026858	-0.020123	-0.237591	-0.010151	-0.224938	0.086161	-0.300375	0.013203	-0.032926	-0.01515	0.112764	-0.017424	0.037827	-0.038247	0.013824	-0.088464	0.02246	0.015581	-0.007386	-0.07136	-0.082047	0.019631	-0.026491	-0.081001	-0.066453	-0.064721	-0.013432	-0.203737	-0.075595	-0.057504	0.016962	0.009319
1	86300001	86400000	-0.091558	-0.021289	-0.001424	0.04366	0.158798	0.049648	0.006122	-0.233173	-0.367126	0.082415	0.031358	-0.110688	-0.443706	-0.324541	-0.038766	0.026858	-0.020123	-0.237591	-0.010151	-0.224938	0.086161	-0.300375	0.013203	-0.032926	-0.01515	0.112764	-0.017424	0.037827	-0.038247	0.013824	-0.088464	0.02246	0.015581	-0.007386	-0.07136	-0.082047	0.019631	-0.026491	-0.081001	-0.066453	-0.064721	-0.013432	-0.203737	-0.075595	-0.057504	0.016962	0.009319
1	86400001	86500000	-0.091558	-0.021289	-0.001424	0.04366	0.158798	0.049648	0.006122	-0.233173	-0.367126	0.082415	0.031358	-0.110688	-0.443706	-0.324541	-0.038766	0.026858	-0.020123	-0.237591	-0.010151	-0.224938	0.086161	-0.300375	0.013203	-0.032926	-0.01515	0.112764	-0.017424	0.037827	-0.038247	0.013824	-0.088464	0.02246	0.015581	-0.007386	-0.07136	-0.082047	0.019631	-0.026491	-0.081001	-0.066453	-0.064721	-0.013432	-0.203737	-0.075595	-0.057504	0.016962	0.009319
1	86600001	86700000	-0.091558	-0.021289	-0.001424	0.04366	0.158798	0.049648	0.006122	-0.233173	-0.367126	0.082415	0.031358	-0.110688	-0.443706	-0.324541	-0.038766	0.026858	-0.020123	-0.237591	-0.010151	-0.224938	0.086161	-0.300375	0.013203	-0.032926	-0.01515	0.112764	-0.017424	0.037827	-0.038247	0.013824	-0.088464	0.02246	0.015581	-0.007386	-0.07136	-0.082047	0.019631	-0.026491	-0.081001	-0.066453	-0.064721	-0.013432	-0.203737	-0.075595	-0.057504	0.016962	0.009319
1	86700001	86800000	-0.091558	-0.021289	-0.001424	0.04366	0.158798	0.049648	0.006122	-0.233173	-0.367126	0.082415	0.031358	-0.110688	-0.443706	-0.324541	-0.038766	0.026858	-0.020123	-0.237591	-0.010151	-0.224938	0.086161	-0.300375	0.013203	-0.032926	-0.01515	0.112764	-0.017424	0.037827	-0.038247	0.013824	-0.088464	0.02246	0.015581	-0.007386	-0.07136	-0.082047	0.019631	-0.026491	-0.081001	-0.066453	-0.064721	-0.013432	-0.203737	-0.075595	-0.057504	0.016962	0.009319
1	86800001	86900000	-0.091558	-0.021289	-0.001424	0.04366	0.158798	0.049648	0.006122	-0.233173	-0.367126	0.082415	0.031358	-0.110688	-0.443706	-0.324541	-0.038766	0.026858	-0.020123	-0.237591	-0.010151	-0.224938	0.086161	-0.300375	0.013203	-0.032926	-0.01515	0.112764	-0.017424	0.037827	-0.038247	0.013824	-0.088464	0.02246	0.015581	-0.007386	-0.07136	-0.082047	0.019631	-0.026491	-0.081001	-0.066453	-0.064721	-0.013432	-0.203737	-0.075595	-0.057504	0.016962	0.009319
1	86900001	87000000	-0.091558	-0.021289	-0.001424	0.04366	0.158798	0.049648	0.006122	-0.233173	-0.367126	0.082415	0.031358	-0.110688	-0.443706	-0.324541	-0.038766	0.026858	-0.020123	-0.237591	-0.010151	-0.224938	0.086161	-0.300375	0.013203	-0.032926	-0.01515	0.112764	-0.017424	0.037827	-0.038247	0.013824	-0.088464	0.02246	0.015581	-0.007386	-0.07136	-0.082047	0.019631	-0.026491	-0.081001	-0.066453	-0.064721	-0.013432	-0.203737	-0.075595	-0.057504	0.016962	0.009319
1	87000001	87100000	-0.091558	-0.021289	-0.001424	0.04366	0.158798	0.049648	0.006122	-0.233173	-0.367126	0.082415	0.031358	-0.110688	-0.443706	-0.324541	-0.038766	0.026858	-0.020123	-0.237591	-0.010151	-0.224938	0.086161	-0.300375	0.013203	-0.032926	-0.01515	0.112764	-0.017424	0.037827	-0.038247	0.013824	-0.088464	0.02246	0.015581	-0.007386	-0.07136	-0.082047	0.019631	-0.026491	-0.081001	-0.066453	-0.064721	-0.013432	-0.203737	-0.075595	-0.057504	0.016962	0.009319
1	87200001	87300000	-0.091558	-0.021289	-0.001424	0.04366	0.158798	0.049648	0.006122	-0.233173	-0.367126	0.082415	0.031358	-0.110688	-0.443706	-0.324541	-0.038766	0.026858	-0.020123	-0.237591	-0.010151	-0.224938	0.086161	-0.300375	0.013203	-0.032926	-0.01515	0.112764	-0.017424	0.037827	-0.038247	0.013824	-0.088464	0.02246	0.015581	-0.007386	-0.07136	-0.082047	0.019631	-0.026491	-0.081001	-0.066453	-0.064721	-0.013432	-0.203737	-0.075595	-0.057504	0.016962	0.009319
1	87300001	87400000	-0.091558	-0.021289	-0.001424	0.04366	0.158798	0.049648	0.006122	-0.233173	-0.367126	0.082415	0.031358	-0.110688	-0.443706	-0.324541	-0.038766	0.026858	-0.020123	-0.237591	-0.010151	-0.224938	0.086161	-0.300375	0.013203	-0.032926	-0.01515	0.112764	-0.017424	0.037827	-0.038247	0.013824	-0.088464	0.02246	0.015581	-0.007386	-0.07136	-0.082047	0.019631	-0.026491	-0.081001	-0.066453	-0.064721	-0.013432	-0.203737	-0.075595	-0.057504	0.016962	0.009319
1	87400001	87500000	-0.091558	-0.021289	-0.001424	0.04366	0.158798	0.049648	0.006122	-0.233173	-0.367126	0.082415	0.031358	-0.110688	-0.443706	-0.324541	-0.038766	0.026858	-0.020123	-0.237591	-0.010151	-0.224938	0.086161	-0.300375	0.013203	-0.032926	-0.01515	0.112764	-0.017424	0.037827	-0.038247	0.013824	-0.088464	0.02246	0.015581	-0.007386	-0.07136	-0.082047	0.019631	-0.026491	-0.081001	-0.066453	-0.064721	-0.013432	-0.203737	-0.075595	-0.057504	0.016962	0.009319
1	87500001	87600000	-0.091558	-0.021289	-0.001424	0.04366	0.158798	0.049648	0.006122	-0.233173	-0.367126	0.082415	0.031358	-0.110688	-0.443706	-0.324541	-0.038766	0.026858	-0.020123	-0.237591	-0.010151	-0.224938	0.086161	-0.300375	0.013203	-0.032926	-0.01515	0.112764	-0.017424	0.037827	-0.038247	0.013824	-0.088464	0.02246	0.015581	-0.007386	-0.07136	-0.082047	0.019631	-0.026491	-0.081001	-0.066453	-0.064721	-0.013432	-0.203737	-0.075595	-0.057504	0.016962	0.009319
1	87600001	87700000	-0.091558	-0.021289	-0.001424	0.04366	0.158798	0.049648	0.006122	-0.233173	-0.367126	0.082415	0.031358	-0.110688	-0.443706	-0.324541	-0.038766	0.026858	-0.020123	-0.237591	-0.010151	-0.224938	0.086161	-0.300375	0.013203	-0.032926	-0.01515	0.112764	-0.017424	0.037827	-0.038247	0.013824	-0.088464	0.02246	0.015581	-0.007386	-0.07136	-0.082047	0.019631	-0.026491	-0.081001	-0.066453	-0.064721	-0.013432	-0.203737	-0.075595	-0.057504	0.016962	0.009319
1	87700001	87800000	-0.091558	-0.021289	-0.001424	0.04366	0.158798	0.049648	0.006122	-0.233173	-0.367126	0.082415	0.031358	-0.110688	-0.443706	-0.324541	-0.038766	0.026858	-0.020123	-0.237591	-0.010151	-0.224938	0.086161	-0.300375	0.013203	-0.032926	-0.01515	0.112764	-0.017424	0.037827	-0.038247	0.013824	-0.088464	0.02246	0.015581	-0.007386	-0.07136	-0.082047	0.019631	-0.026491	-0.081001	-0.066453	-0.064721	-0.013432	-0.203737	-0.075595	-0.057504	0.016962	0.009319
1	87800001	87900000	-0.091558	-0.021289	-0.001424	0.04366	0.158798	0.049648	0.006122	-0.233173	-0.367126	0.082415	0.031358	-0.110688	-0.443706	-0.324541	-0.038766	0.026858	-0.020123	-0.237591	-0.010151	-0.224938	0.086161	-0.300375	0.013203	-0.032926	-0.01515	0.112764	-0.017424	0.037827	-0.038247	0.013824	-0.088464	0.02246	0.015581	-0.007386	-0.07136	-0.082047	0.019631	-0.026491	-0.081001	-0.066453	-0.064721	-0.013432	-0.203737	-0.075595	-0.057504	0.016962	0.009319
1	87900001	88000000	-0.091558	-0.021289	-0.001424	0.04366	0.158798	0.049648	0.006122	-0.233173	-0.367126	0.082415	0.031358	-0.110688	-0.443706	-0.324541	-0.038766	0.026858	-0.020123	-0.237591	-0.010151	-0.224938	0.086161	-0.300375	0.013203	-0.032926	-0.01515	0.112764	-0.017424	0.037827	-0.038247	0.013824	-0.088464	0.02246	0.015581	-0.007386	-0.07136	-0.082047	0.019631	-0.026491	-0.081001	-0.066453	-0.064721	-0.013432	-0.203737	-0.075595	-0.057504	0.016962	0.009319
1	88000001	88100000	-0.091558	-0.021289	-0.001424	0.04366	0.158798	0.049648	0.006122	-0.233173	-0.367126	0.082415	0.031358	-0.110688	-0.443706	-0.324541	-0.038766	0.026858	-0.020123	-0.237591	-0.010151	-0.224938	0.086161	-0.300375	0.013203	-0.032926	-0.01515	0.112764	-0.017424	0.037827	-0.038247	0.013824	-0.088464	0.02246	0.015581	-0.007386	-0.07136	-0.082047	0.019631	-0.026491	-0.081001	-0.066453	-0.064721	-0.013432	-0.203737	-0.075595	-0.057504	0.016962	0.009319
1	88100001	88200000	-0.091558	-0.021289	-0.001424	0.04366	0.158798	0.049648	0.006122	-0.233173	-0.367126	0.082415	0.031358	-0.110688	-0.443706	-0.324541	-0.038766	0.026858	-0.020123	-0.237591	-0.010151	-0.224938	0.086161	-0.300375	0.013203	-0.032926	-0.01515	0.112764	-0.017424	0.037827	-0.038247	0.013824	-0.088464	0.02246	0.015581	-0.007386	-0.07136	-0.082047	0.019631	-0.026491	-0.081001	-0.066453	-0.064721	-0.013432	-0.203737	-0.075595	-0.057504	0.016962	0.009319
1	88200001	88300000	-0.091558	-0.021289	-0.001424	0.04366	0.158798	0.049648	0.006122	-0.233173	-0.367126	0.082415	0.031358	-0.110688	-0.443706	-0.324541	-0.038766	0.026858	-0.020123	-0.237591	-0.010151	-0.224938	0.086161	-0.300375	0.013203	-0.032926	-0.01515	0.112764	-0.017424	0.037827	-0.038247	0.013824	-0.088464	0.02246	0.015581	-0.007386	-0.07136	-0.082047	0.019631	-0.026491	-0.081001	-0.066453	-0.064721	-0.013432	-0.203737	-0.075595	-0.057504	0.016962	0.009319
1	88300001	88400000	-0.091558	-0.021289	-0.001424	0.04366	0.158798	0.049648	0.006122	-0.233173	-0.367126	0.082415	0.031358	-0.110688	-0.443706	-0.324541	-0.038766	0.026858	-0.020123	-0.237591	-0.010151	-0.224938	0.086161	-0.300375	0.013203	-0.032926	-0.01515	0.112764	-0.017424	0.037827	-0.038247	0.013824	-0.088464	0.02246	0.015581	-0.007386	-0.07136	-0.082047	0.019631	-0.026491	-0.081001	-0.066453	-0.064721	-0.013432	-0.203737	-0.075595	-0.057504	0.016962	0.009319
1	88400001	88500000	-0.091558	-0.021289	-0.001424	0.04366	0.158798	0.049648	0.006122	-0.233173	-0.367126	0.082415	0.031358	-0.110688	-0.443706	-0.324541	-0.038766	0.026858	-0.020123	-0.237591	-0.010151	-0.224938	0.086161	-0.300375	0.013203	-0.032926	-0.01515	0.112764	-0.017424	0.037827	-0.038247	0.013824	-0.088464	0.02246	0.015581	-0.007386	-0.07136	-0.082047	0.019631	-0.026491	-0.081001	-0.066453	-0.064721	-0.013432	-0.203737	-0.075595	-0.057504	0.016962	0.009319
1	88500001	88600000	-0.091558	-0.021289	-0.001424	0.04366	0.158798	0.049648	0.006122	-0.233173	-0.367126	0.082415	0.031358	-0.110688	-0.443706	-0.324541	-0.038766	0.026858	-0.020123	-0.237591	-0.010151	-0.224938	0.086161	-0.300375	0.013203	-0.032926	-0.01515	0.112764	-0.017424	0.037827	-0.038247	0.013824	-0.088464	0.02246	0.015581	-0.007386	-0.07136	-0.082047	0.019631	-0.026491	-0.081001	-0.066453	-0.064721	-0.013432	-0.203737	-0.075595	-0.057504	0.016962	0.009319
1	88600001	88700000	-0.091558	-0.021289	-0.001424	0.04366	0.158798	0.049648	0.006122	-0.233173	-0.367126	0.082415	0.031358	-0.110688	-0.443706	-0.324541	-0.038766	0.026858	-0.020123	-0.237591	-0.010151	-0.224938	0.086161	-0.300375	0.013203	-0.032926	-0.01515	0.112764	-0.017424	0.037827	-0.038247	0.013824	-0.088464	0.02246	0.015581	-0.007386	-0.07136	-0.082047	0.019631	-0.026491	-0.081001	-0.066453	-0.064721	-0.013432	-0.203737	-0.075595	-0.057504	0.016962	0.009319
1	88700001	88800000	-0.091558	-0.021289	-0.001424	0.04366	0.158798	0.049648	0.006122	-0.233173	-0.367126	0.082415	0.031358	-0.110688	-0.443706	-0.324541	-0.038766	0.026858	-0.020123	-0.237591	-0.010151	-0.224938	0.086161	-0.300375	0.013203	-0.032926	-0.01515	0.112764	-0.017424	0.037827	-0.038247	0.013824	-0.088464	0.02246	0.015581	-0.007386	-0.07136	-0.082047	0.019631	-0.026491	-0.081001	-0.066453	-0.064721	-0.013432	-0.203737	-0.075595	-0.057504	0.016962	0.009319
1	88800001	88900000	-0.091558	-0.021289	-0.001424	0.04366	0.158798	0.049648	0.006122	-0.233173	-0.367126	0.082415	0.031358	-0.110688	-0.443706	-0.324541	-0.038766	0.026858	-0.020123	-0.237591	-0.010151	-0.224938	0.086161	-0.300375	0.013203	-0.032926	-0.01515	0.112764	-0.017424	0.037827	-0.038247	0.013824	-0.088464	0.02246	0.015581	-0.007386	-0.07136	-0.082047	0.019631	-0.026491	-0.081001	-0.066453	-0.064721	-0.013432	-0.203737	-0.075595	-0.057504	0.016962	0.009319
1	88900001	89000000	-0.091558	-0.021289	-0.001424	0.04366	0.158798	0.049648	0.006122	-0.233173	-0.367126	0.082415	0.031358	-0.110688	-0.443706	-0.324541	-0.038766	0.026858	-0.020123	-0.237591	-0.010151	-0.224938	0.086161	-0.300375	0.013203	-0.032926	-0.01515	0.112764	-0.017424	0.037827	-0.038247	0.013824	-0.088464	0.02246	0.015581	-0.007386	-0.07136	-0.082047	0.019631	-0.026491	-0.081001	-0.066453	-0.064721	-0.013432	-0.203737	-0.075595	-0.057504	0.016962	0.009319
1	89000001	89100000	-0.091558	-0.021289	-0.001424	0.04366	0.158798	0.049648	0.006122	-0.233173	-0.367126	0.082415	0.031358	-0.110688	-0.443706	-0.324541	-0.038766	0.026858	-0.020123	-0.237591	-0.010151	-0.224938	0.086161	-0.300375	0.013203	-0.032926	-0.01515	0.112764	-0.017424	0.037827	-0.038247	0.013824	-0.088464	0.02246	0.015581	-0.007386	-0.07136	-0.082047	0.019631	-0.026491	-0.081001	-0.066453	-0.064721	-0.013432	-0.203737	-0.075595	-0.057504	0.016962	0.009319
1	89100001	89200000	-0.091558	-0.021289	-0.001424	0.04366	0.158798	0.049648	0.006122	-0.233173	-0.367126	0.082415	0.031358	-0.110688	-0.443706	-0.324541	-0.038766	0.026858	-0.020123	-0.237591	-0.010151	-0.224938	0.086161	-0.300375	0.013203	-0.032926	-0.01515	0.112764	-0.017424	0.037827	-0.038247	0.013824	-0.088464	0.02246	0.015581	-0.007386	-0.07136	-0.082047	0.019631	-0.026491	-0.081001	-0.066453	-0.064721	-0.013432	-0.203737	-0.075595	-0.057504	0.016962	0.009319
1	89200001	89300000	-0.091558	-0.021289	-0.001424	0.04366	0.158798	0.049648	0.006122	-0.233173	-0.367126	0.082415	0.031358	-0.110688	-0.443706	-0.324541	-0.038766	0.026858	-0.020123	-0.237591	-0.010151	-0.224938	0.086161	-0.300375	0.013203	-0.032926	-0.01515	0.112764	-0.017424	0.037827	-0.038247	0.013824	-0.088464	0.02246	0.015581	-0.007386	-0.07136	-0.082047	0.019631	-0.026491	-0.081001	-0.066453	-0.064721	-0.013432	-0.203737	-0.075595	-0.057504	0.016962	0.009319
1	89300001	89400000	-0.091558	-0.021289	-0.001424	0.04366	0.158798	0.049648	0.006122	-0.233173	-0.367126	0.082415	0.031358	-0.110688	-0.443706	-0.324541	-0.038766	0.026858	-0.020123	-0.237591	-0.010151	-0.224938	0.086161	-0.300375	0.013203	-0.032926	-0.01515	0.112764	-0.017424	0.037827	-0.038247	0.013824	-0.088464	0.02246	0.015581	-0.007386	-0.07136	-0.082047	0.019631	-0.026491	-0.081001	-0.066453	-0.064721	-0.013432	-0.203737	-0.075595	-0.057504	0.016962	0.009319
1	89400001	89500000	-0.091558	-0.021289	-0.001424	0.04366	0.158798	0.049648	0.006122	-0.233173	-0.367126	0.082415	0.031358	-0.110688	-0.443706	-0.324541	-0.038766	0.026858	-0.020123	-0.237591	-0.010151	-0.224938	0.086161	-0.300375	0.013203	-0.032926	-0.01515	0.112764	-0.017424	0.037827	-0.038247	0.013824	-0.088464	0.02246	0.015581	-0.007386	-0.07136	-0.082047	0.019631	-0.026491	-0.081001	-0.066453	-0.064721	-0.013432	-0.203737	-0.075595	-0.057504	0.016962	0.009319
1	89500001	89600000	-0.091558	-0.021289	-0.001424	0.04366	0.158798	0.049648	0.006122	-0.233173	-0.367126	0.082415	0.031358	-0.110688	-0.443706	-0.324541	-0.038766	0.026858	-0.020123	-0.237591	-0.010151	-0.224938	0.086161	-0.300375	0.013203	-0.032926	-0.01515	0.112764	-0.017424	0.037827	-0.038247	0.013824	-0.088464	0.02246	0.015581	-0.007386	-0.07136	-0.082047	0.019631	-0.026491	-0.081001	-0.066453	-0.064721	-0.013432	-0.203737	-0.075595	-0.057504	0.016962	0.009319
1	89600001	89700000	-0.091558	-0.021289	-0.001424	0.04366	0.158798	0.049648	0.006122	-0.233173	-0.367126	0.082415	0.031358	-0.110688	-0.443706	-0.324541	-0.038766	0.026858	-0.020123	-0.237591	-0.010151	-0.224938	0.086161	-0.300375	0.013203	-0.032926	-0.01515	0.112764	-0.017424	0.037827	-0.038247	0.013824	-0.088464	0.02246	0.015581	-0.007386	-0.07136	-0.082047	0.019631	-0.026491	-0.081001	-0.066453	-0.064721	-0.013432	-0.203737	-0.075595	-0.057504	0.016962	0.009319
1	89700001	89800000	-0.091558	-0.021289	-0.001424	0.04366	0.158798	0.049648	0.006122	-0.233173	-0.367126	0.082415	0.031358	-0.110688	-0.443706	-0.324541	-0.038766	0.026858	-0.020123	-0.237591	-0.010151	-0.224938	0.086161	-0.300375	0.013203	-0.032926	-0.01515	0.112764	-0.017424	0.037827	-0.038247	0.013824	-0.088464	0.02246	0.015581	-0.007386	-0.07136	-0.082047	0.019631	-0.026491	-0.081001	-0.066453	-0.064721	-0.013432	-0.203737	-0.075595	-0.057504	0.016962	0.009319
1	89800001	89900000	-0.091558	-0.021289	-0.001424	0.04366	0.158798	0.049648	0.006122	-0.233173	-0.367126	0.082415	0.031358	-0.110688	-0.443706	-0.324541	-0.038766	0.026858	-0.020123	-0.237591	-0.010151	-0.224938	0.086161	-0.300375	0.013203	-0.032926	-0.01515	0.112764	-0.017424	0.037827	-0.038247	0.013824	-0.088464	0.02246	0.015581	-0.007386	-0.07136	-0.082047	0.019631	-0.026491	-0.081001	-0.066453	-0.064721	-0.013432	-0.203737	-0.075595	-0.057504	0.016962	0.009319
1	89900001	90000000	-0.091558	-0.021289	-0.001424	0.04366	0.158798	0.049648	0.006122	-0.233173	-0.367126	0.082415	0.031358	-0.110688	-0.443706	-0.324541	-0.038766	0.026858	-0.020123	-0.237591	-0.010151	-0.224938	0.086161	-0.300375	0.013203	-0.032926	-0.01515	0.112764	-0.017424	0.037827	-0.038247	0.013824	-0.088464	0.02246	0.015581	-0.007386	-0.07136	-0.082047	0.019631	-0.026491	-0.081001	-0.066453	-0.064721	-0.013432	-0.203737	-0.075595	-0.057504	0.016962	0.009319
1	90000001	90100000	-0.091558	-0.021289	-0.001424	0.04366	0.158798	0.049648	0.006122	-0.233173	-0.367126	0.082415	0.031358	-0.110688	-0.443706	-0.324541	-0.038766	0.026858	-0.020123	-0.237591	-0.010151	-0.224938	0.086161	-0.300375	0.013203	-0.032926	-0.01515	0.112764	-0.017424	0.037827	-0.038247	0.013824	-0.088464	0.02246	0.015581	-0.007386	-0.07136	-0.082047	0.019631	-0.026491	-0.081001	-0.066453	-0.064721	-0.013432	-0.203737	-0.075595	-0.057504	0.016962	0.009319
1	90100001	90200000	-0.091558	-0.021289	-0.001424	0.04366	0.158798	0.049648	0.006122	-0.233173	-0.367126	0.082415	0.031358	-0.110688	-0.443706	-0.324541	-0.038766	0.026858	-0.020123	-0.237591	-0.010151	-0.224938	0.086161	-0.300375	0.013203	-0.032926	-0.01515	0.112764	-0.017424	0.037827	-0.038247	0.013824	-0.088464	0.02246	0.015581	-0.007386	-0.07136	-0.082047	0.019631	-0.026491	-0.081001	-0.066453	-0.064721	-0.013432	-0.203737	-0.075595	-0.057504	0.016962	0.009319
1	90200001	90300000	-0.091558	-0.021289	-0.001424	0.04366	0.158798	0.049648	0.006122	-0.233173	-0.367126	0.082415	0.031358	-0.110688	-0.443706	-0.324541	-0.038766	0.026858	-0.020123	-0.237591	-0.010151	-0.224938	0.086161	-0.300375	0.013203	-0.032926	-0.01515	0.112764	-0.017424	0.037827	-0.038247	0.013824	-0.088464	0.02246	0.015581	-0.007386	-0.07136	-0.082047	0.019631	-0.026491	-0.081001	-0.066453	-0.064721	-0.013432	-0.203737	-0.075595	-0.057504	0.016962	0.009319
1	90300001	90400000	-0.091558	-0.021289	-0.001424	0.04366	0.158798	0.049648	0.006122	-0.233173	-0.367126	0.082415	0.031358	-0.110688	-0.443706	-0.324541	-0.038766	0.026858	-0.020123	-0.237591	-0.010151	-0.224938	0.086161	-0.300375	0.013203	-0.032926	-0.01515	0.112764	-0.017424	0.037827	-0.038247	0.013824	-0.088464	0.02246	0.015581	-0.007386	-0.07136	-0.082047	0.019631	-0.026491	-0.081001	-0.066453	-0.064721	-0.013432	-0.203737	-0.075595	-0.057504	0.016962	0.009319
1	90400001	90500000	-0.091558	-0.021289	-0.001424	0.04366	0.158798	0.049648	0.006122	-0.233173	-0.367126	0.082415	0.031358	-0.110688	-0.443706	-0.324541	-0.038766	0.026858	-0.020123	-0.237591	-0.010151	-0.224938	0.086161	-0.300375	0.013203	-0.032926	-0.01515	0.112764	-0.017424	0.037827	-0.038247	0.013824	-0.088464	0.02246	0.015581	-0.007386	-0.07136	-0.082047	0.019631	-0.026491	-0.081001	-0.066453	-0.064721	-0.013432	-0.203737	-0.075595	-0.057504	0.016962	0.009319
1	90500001	90600000	-0.091558	-0.021289	-0.001424	0.04366	0.158798	0.049648	0.006122	-0.233173	-0.367126	0.082415	0.031358	-0.110688	-0.443706	-0.324541	-0.038766	0.026858	-0.020123	-0.237591	-0.010151	-0.224938	0.086161	-0.300375	0.013203	-0.032926	-0.01515	0.112764	-0.017424	0.037827	-0.038247	0.013824	-0.088464	0.02246	0.015581	-0.007386	-0.07136	-0.082047	0.019631	-0.026491	-0.081001	-0.066453	-0.064721	-0.013432	-0.203737	-0.075595	-0.057504	0.016962	0.009319
1	90600001	90700000	-0.091558	-0.021289	-0.001424	0.04366	0.158798	0.049648	0.006122	-0.233173	-0.367126	0.082415	0.031358	-0.110688	-0.443706	-0.324541	-0.038766	0.026858	-0.020123	-0.237591	-0.010151	-0.224938	0.086161	-0.300375	0.013203	-0.032926	-0.01515	0.112764	-0.017424	0.037827	-0.038247	0.013824	-0.088464	0.02246	0.015581	-0.007386	-0.07136	-0.082047	0.019631	-0.026491	-0.081001	-0.066453	-0.064721	-0.013432	-0.203737	-0.075595	-0.057504	0.016962	0.009319
1	90700001	90800000	-0.091558	-0.021289	-0.001424	0.04366	0.158798	0.049648	0.006122	-0.233173	-0.367126	0.082415	0.031358	-0.110688	-0.443706	-0.324541	-0.038766	0.026858	-0.020123	-0.237591	-0.010151	-0.224938	0.086161	-0.300375	0.013203	-0.032926	-0.01515	0.112764	-0.017424	0.037827	-0.038247	0.013824	-0.088464	0.02246	0.015581	-0.007386	-0.07136	-0.082047	0.019631	-0.026491	-0.081001	-0.066453	-0.064721	-0.013432	-0.203737	-0.075595	-0.057504	0.016962	0.009319
1	90800001	90900000	-0.091558	-0.021289	-0.001424	0.04366	0.158798	0.049648	0.006122	-0.233173	-0.367126	0.082415	0.031358	-0.110688	-0.443706	-0.324541	-0.038766	0.026858	-0.020123	-0.237591	-0.010151	-0.224938	0.086161	-0.300375	0.013203	-0.032926	-0.01515	0.112764	-0.017424	0.037827	-0.038247	0.013824	-0.088464	0.02246	0.015581	-0.007386	-0.07136	-0.082047	0.019631	-0.026491	-0.081001	-0.066453	-0.064721	-0.013432	-0.203737	-0.075595	-0.057504	0.016962	0.009319
1	90900001	91000000	-0.091558	-0.021289	-0.001424	0.04366	0.158798	0.049648	0.006122	-0.233173	-0.367126	0.082415	0.031358	-0.110688	-0.443706	-0.324541	-0.038766	0.026858	-0.020123	-0.237591	-0.010151	-0.224938	0.086161	-0.300375	0.013203	-0.032926	-0.01515	0.112764	-0.017424	0.037827	-0.038247	0.013824	-0.088464	0.02246	0.015581	-0.007386	-0.07136	-0.082047	0.019631	-0.026491	-0.081001	-0.066453	-0.064721	-0.013432	-0.203737	-0.075595	-0.057504	0.016962	0.009319
1	91000001	91100000	-0.091558	-0.021289	-0.001424	0.04366	0.158798	0.049648	0.006122	-0.233173	-0.367126	0.082415	0.031358	-0.110688	-0.443706	-0.324541	-0.038766	0.026858	-0.020123	-0.237591	-0.010151	-0.224938	0.086161	-0.300375	0.013203	-0.032926	-0.01515	0.112764	-0.017424	0.037827	-0.038247	0.013824	-0.088464	0.02246	0.015581	-0.007386	-0.07136	-0.082047	0.019631	-0.026491	-0.081001	-0.066453	-0.064721	-0.013432	-0.203737	-0.075595	-0.057504	0.016962	0.009319
1	91100001	91200000	-0.091558	-0.021289	-0.001424	0.04366	0.158798	0.049648	0.006122	-0.233173	-0.367126	0.082415	0.031358	-0.110688	-0.443706	-0.324541	-0.038766	0.026858	-0.020123	-0.237591	-0.010151	-0.224938	0.086161	-0.300375	0.013203	-0.032926	-0.01515	0.112764	-0.017424	0.037827	-0.038247	0.013824	-0.088464	0.02246	0.015581	-0.007386	-0.07136	-0.082047	0.019631	-0.026491	-0.081001	-0.066453	-0.064721	-0.013432	-0.203737	-0.075595	-0.057504	0.016962	0.009319
1	91200001	91300000	-0.091558	-0.021289	-0.001424	0.04366	0.158798	0.049648	0.006122	-0.233173	-0.367126	0.082415	0.031358	-0.110688	-0.443706	-0.324541	-0.038766	0.026858	-0.020123	-0.237591	-0.010151	-0.224938	0.086161	-0.300375	0.013203	-0.032926	-0.01515	0.112764	-0.017424	0.037827	-0.038247	0.013824	-0.088464	0.02246	0.015581	-0.007386	-0.07136	-0.082047	0.019631	-0.026491	-0.081001	-0.066453	-0.064721	-0.013432	-0.203737	-0.075595	-0.057504	0.016962	0.009319
1	91300001	91400000	-0.091558	-0.021289	-0.001424	0.04366	0.158798	0.049648	0.006122	-0.233173	-0.367126	0.082415	0.031358	-0.110688	-0.443706	-0.324541	-0.038766	0.026858	-0.020123	-0.237591	-0.010151	-0.224938	0.086161	-0.300375	0.013203	-0.032926	-0.01515	0.112764	-0.017424	0.037827	-0.038247	0.013824	-0.088464	0.02246	0.015581	-0.007386	-0.07136	-0.082047	0.019631	-0.026491	-0.081001	-0.066453	-0.064721	-0.013432	-0.203737	-0.075595	-0.057504	0.016962	0.009319
1	91400001	91500000	-0.091558	-0.021289	-0.001424	0.04366	0.158798	0.049648	0.006122	-0.233173	-0.367126	0.082415	0.031358	-0.110688	-0.443706	-0.324541	-0.038766	0.026858	-0.020123	-0.237591	-0.010151	-0.224938	0.086161	-0.300375	0.013203	-0.032926	-0.01515	0.112764	-0.017424	0.037827	-0.038247	0.013824	-0.088464	0.02246	0.015581	-0.007386	-0.07136	-0.082047	0.019631	-0.026491	-0.081001	-0.066453	-0.064721	-0.013432	-0.203737	-0.075595	-0.057504	0.016962	0.009319
1	91600001	91700000	-0.091558	-0.021289	-0.001424	0.04366	0.158798	0.049648	0.006122	-0.233173	-0.367126	0.082415	0.031358	-0.110688	-0.443706	-0.324541	-0.038766	0.026858	-0.020123	-0.237591	-0.010151	-0.224938	0.086161	-0.300375	0.013203	-0.032926	-0.01515	0.112764	-0.017424	0.037827	-0.038247	0.013824	-0.088464	0.02246	0.015581	-0.007386	-0.07136	-0.082047	0.019631	-0.026491	-0.081001	-0.066453	-0.064721	-0.013432	-0.203737	-0.075595	-0.057504	0.016962	0.009319
1	91700001	91800000	-0.091558	-0.021289	-0.001424	0.04366	0.158798	0.049648	0.006122	-0.233173	-0.367126	0.082415	0.031358	-0.110688	-0.443706	-0.324541	-0.038766	0.026858	-0.020123	-0.237591	-0.010151	-0.224938	0.086161	-0.300375	0.013203	-0.032926	-0.01515	0.112764	-0.017424	0.037827	-0.038247	0.013824	-0.088464	0.02246	0.015581	-0.007386	-0.07136	-0.082047	0.019631	-0.026491	-0.081001	-0.066453	-0.064721	-0.013432	-0.203737	-0.075595	-0.057504	0.016962	0.009319
1	91800001	91900000	-0.091558	-0.021289	-0.001424	0.04366	0.158798	0.049648	0.006122	-0.233173	-0.367126	0.082415	0.031358	-0.110688	-0.443706	-0.324541	-0.038766	0.026858	-0.020123	-0.237591	-0.010151	-0.224938	0.086161	-0.300375	0.013203	-0.032926	-0.01515	0.112764	-0.017424	0.037827	-0.038247	0.013824	-0.088464	0.02246	0.015581	-0.007386	-0.07136	-0.082047	0.019631	-0.026491	-0.081001	-0.066453	-0.064721	-0.013432	-0.203737	-0.075595	-0.057504	0.016962	0.009319
1	91900001	92000000	-0.091558	-0.021289	-0.001424	0.04366	0.158798	0.049648	0.006122	-0.233173	-0.367126	0.082415	0.031358	-0.110688	-0.443706	-0.324541	-0.038766	0.026858	-0.020123	-0.237591	-0.010151	-0.224938	0.086161	-0.300375	0.013203	-0.032926	-0.01515	0.112764	-0.017424	0.037827	-0.038247	0.013824	-0.088464	0.02246	0.015581	-0.007386	-0.07136	-0.082047	0.019631	-0.026491	-0.081001	-0.066453	-0.064721	-0.013432	-0.203737	-0.075595	-0.057504	0.016962	0.009319
1	92000001	92100000	-0.091558	-0.021289	-0.001424	0.04366	0.158798	0.049648	0.006122	-0.233173	-0.367126	0.082415	0.031358	-0.110688	-0.443706	-0.324541	-0.038766	0.026858	-0.020123	-0.237591	-0.010151	-0.224938	0.086161	-0.300375	0.013203	-0.032926	-0.01515	0.112764	-0.017424	0.037827	-0.038247	0.013824	-0.088464	0.02246	0.015581	-0.007386	-0.07136	-0.082047	0.019631	-0.026491	-0.081001	-0.066453	-0.064721	-0.013432	-0.203737	-0.075595	-0.057504	0.016962	0.009319
1	92100001	92200000	-0.091558	-0.021289	-0.001424	0.04366	0.158798	0.049648	0.006122	-0.233173	-0.367126	0.082415	0.031358	-0.110688	-0.443706	-0.324541	-0.038766	0.026858	-0.020123	-0.237591	-0.010151	-0.224938	0.086161	-0.300375	0.013203	-0.032926	-0.01515	0.112764	-0.017424	0.037827	-0.038247	0.013824	-0.088464	0.02246	0.015581	-0.007386	-0.07136	-0.082047	0.019631	-0.026491	-0.081001	-0.066453	-0.064721	-0.013432	-0.203737	-0.075595	-0.057504	0.016962	0.009319
1	92200001	92300000	-0.091558	-0.021289	-0.001424	0.04366	0.158798	0.049648	0.006122	-0.233173	-0.367126	0.082415	0.031358	-0.110688	-0.443706	-0.324541	-0.038766	0.026858	-0.020123	-0.237591	-0.010151	-0.224938	0.086161	-0.300375	0.013203	-0.032926	-0.01515	0.112764	-0.017424	0.037827	-0.038247	0.013824	-0.088464	0.02246	0.015581	-0.007386	-0.07136	-0.082047	0.019631	-0.026491	-0.081001	-0.066453	-0.064721	-0.013432	-0.203737	-0.075595	-0.057504	0.016962	0.009319
1	92300001	92400000	-0.091558	-0.021289	-0.001424	0.04366	0.158798	0.049648	0.006122	-0.233173	-0.367126	0.082415	0.031358	-0.110688	-0.443706	-0.324541	-0.038766	0.026858	-0.020123	-0.237591	-0.010151	-0.224938	0.086161	-0.300375	0.013203	-0.032926	-0.01515	0.112764	-0.017424	0.037827	-0.038247	0.013824	-0.088464	0.02246	0.015581	-0.007386	-0.07136	-0.082047	0.019631	-0.026491	-0.081001	-0.066453	-0.064721	-0.013432	-0.203737	-0.075595	-0.057504	0.016962	0.009319
1	92400001	92500000	-0.091558	-0.021289	-0.001424	0.04366	0.158798	0.049648	0.006122	-0.233173	-0.367126	0.082415	0.031358	-0.110688	-0.443706	-0.324541	-0.038766	0.026858	-0.020123	-0.237591	-0.010151	-0.224938	0.086161	-0.300375	0.013203	-0.032926	-0.01515	0.112764	-0.017424	0.037827	-0.038247	1.43105	-0.088464	0.02246	0.015581	-0.007386	-0.07136	-0.082047	0.019631	-0.026491	-0.081001	-0.066453	-0.064721	-0.013432	-0.203737	-0.075595	-0.057504	0.016962	0.009319
1	92500001	92600000	-0.091558	-0.021289	-0.001424	0.04366	0.158798	0.049648	0.006122	-0.233173	-0.367126	0.082415	0.031358	-0.110688	-0.443706	-0.324541	-0.038766	0.026858	-0.020123	-0.237591	-0.010151	-0.224938	0.086161	-0.300375	0.013203	-0.032926	-0.01515	0.112764	-0.017424	0.037827	-0.038247	1.43105	-0.088464	0.02246	0.015581	-0.007386	-0.07136	-0.082047	0.019631	-0.026491	-0.081001	-0.066453	-0.064721	-0.013432	-0.203737	-0.075595	-0.057504	0.016962	0.009319
1	92600001	92700000	-0.091558	-0.021289	-0.001424	0.04366	0.158798	0.049648	0.006122	-0.233173	-0.367126	0.082415	0.031358	-0.110688	-0.443706	-0.324541	-0.038766	0.026858	-0.020123	-0.237591	-0.010151	-0.224938	0.086161	-0.300375	0.013203	-0.032926	-0.01515	0.112764	-0.017424	0.037827	-0.038247	1.43105	-0.088464	0.02246	0.015581	-0.007386	-0.07136	-0.082047	0.019631	-0.026491	-0.081001	-0.066453	-0.064721	-0.013432	-0.203737	-0.075595	-0.057504	0.016962	0.009319
1	92800001	92900000	-0.091558	-0.021289	-0.001424	0.04366	0.158798	0.049648	0.006122	-0.233173	-0.367126	0.082415	0.031358	-0.110688	-0.443706	-0.324541	-0.038766	0.026858	-0.020123	-0.237591	-0.010151	-0.224938	0.086161	-0.300375	0.013203	-0.032926	-0.01515	0.112764	-0.017424	0.037827	-0.038247	1.43105	-0.088464	0.02246	0.015581	-0.007386	-0.07136	-0.082047	0.019631	-0.026491	-0.081001	-0.066453	-0.064721	-0.013432	-0.203737	-0.075595	-0.057504	0.016962	0.009319
1	92900001	93000000	-0.091558	-0.021289	-0.001424	0.04366	0.158798	0.049648	0.006122	-0.233173	-0.367126	0.082415	0.031358	-0.110688	-0.443706	-0.324541	-0.038766	0.026858	-0.020123	-0.237591	-0.010151	-0.224938	0.086161	-0.300375	0.013203	-0.032926	-0.01515	0.112764	-0.017424	0.037827	-0.038247	1.43105	-0.088464	0.02246	0.015581	-0.007386	-0.07136	-0.082047	0.019631	-0.026491	-0.081001	-0.066453	-0.064721	-0.013432	-0.203737	-0.075595	-0.057504	0.016962	0.009319
1	93100001	93200000	-0.091558	-0.021289	-0.001424	0.04366	0.158798	0.049648	0.006122	-0.233173	-0.367126	0.082415	0.031358	-0.110688	-0.443706	-0.324541	-0.038766	0.026858	-0.020123	-0.237591	-0.010151	-0.224938	0.086161	-0.300375	0.013203	-0.032926	-0.01515	0.112764	-0.017424	0.037827	-0.038247	-0.279229	-0.088464	0.02246	0.015581	-0.007386	-0.07136	-0.082047	0.019631	-0.026491	-0.081001	-0.066453	-0.064721	-0.013432	-0.203737	-0.075595	-0.057504	0.016962	0.009319
1	93200001	93300000	-0.091558	-0.021289	-0.001424	0.04366	0.158798	0.049648	0.006122	-0.233173	-0.367126	0.082415	0.031358	-0.110688	-0.443706	-0.324541	-0.038766	0.026858	-0.020123	-0.237591	-0.010151	-0.224938	0.086161	-0.300375	0.013203	-0.032926	-0.01515	0.112764	-0.017424	0.037827	-0.038247	-0.279229	-0.088464	0.02246	0.015581	-0.007386	-0.07136	-0.082047	0.019631	-0.026491	-0.081001	-0.066453	-0.064721	-0.013432	-0.203737	-0.075595	-0.057504	0.016962	0.009319
1	93300001	93400000	-0.091558	-0.021289	-0.001424	0.04366	0.158798	0.049648	0.006122	-0.233173	-0.367126	0.082415	0.031358	-0.110688	-0.443706	-0.324541	-0.038766	0.026858	-0.020123	-0.237591	-0.010151	-0.224938	0.086161	-0.300375	0.013203	-0.032926	-0.01515	0.112764	-0.017424	0.037827	-0.038247	-0.279229	-0.088464	0.02246	0.015581	-0.007386	-0.07136	-0.082047	0.019631	-0.026491	-0.081001	-0.066453	-0.064721	-0.013432	-0.203737	-0.075595	-0.057504	0.016962	0.009319
1	93400001	93500000	-0.091558	-0.021289	-0.001424	0.04366	0.158798	0.049648	0.006122	-0.233173	-0.367126	0.082415	0.031358	-0.110688	-0.443706	-0.324541	-0.038766	0.026858	-0.020123	-0.237591	-0.010151	-0.224938	0.086161	-0.300375	0.013203	-0.032926	-0.01515	0.112764	-0.017424	0.037827	-0.038247	-0.279229	-0.088464	0.02246	0.015581	-0.007386	-0.07136	-0.082047	0.019631	-0.026491	-0.081001	-0.066453	-0.064721	-0.013432	-0.203737	-0.075595	-0.057504	0.016962	0.009319
1	93500001	93600000	-0.091558	-0.021289	-0.001424	0.04366	0.158798	0.049648	0.006122	-0.233173	-0.367126	0.082415	0.031358	-0.110688	-0.443706	-0.324541	-0.038766	0.026858	-0.020123	-0.237591	-0.010151	-0.224938	0.086161	-0.300375	0.013203	-0.032926	-0.01515	0.112764	-0.017424	0.037827	-0.038247	-0.279229	-0.088464	0.02246	0.015581	-0.007386	-0.07136	-0.082047	0.019631	-0.026491	-0.081001	-0.066453	-0.064721	-0.013432	-0.203737	-0.075595	-0.057504	0.016962	0.009319
1	93600001	93700000	-0.091558	-0.021289	-0.001424	0.04366	0.158798	0.049648	0.006122	-0.233173	-0.367126	0.082415	0.031358	-0.110688	-0.443706	-0.324541	-0.038766	0.026858	-0.020123	-0.237591	-0.010151	-0.224938	0.086161	-0.300375	0.013203	-0.032926	-0.01515	0.112764	-0.017424	0.037827	-0.038247	-0.279229	-0.088464	0.02246	0.015581	-0.007386	-0.07136	-0.082047	0.019631	-0.026491	-0.081001	-0.066453	-0.064721	-0.013432	-0.203737	-0.075595	-0.057504	0.016962	0.009319
1	93700001	93800000	-0.091558	-0.021289	-0.001424	0.04366	0.158798	0.049648	0.006122	-0.233173	-0.367126	0.082415	0.031358	-0.110688	-0.443706	-0.324541	-0.038766	0.026858	-0.020123	-0.237591	-0.010151	-0.224938	0.086161	-0.300375	0.013203	-0.032926	-0.01515	0.112764	-0.017424	0.037827	-0.038247	-0.279229	-0.088464	0.02246	0.015581	-0.007386	-0.07136	-0.082047	0.019631	-0.026491	-0.081001	-0.066453	-0.064721	-0.013432	-0.203737	-0.075595	-0.057504	0.016962	0.009319
1	94000001	94100000	-0.091558	-0.021289	-0.001424	0.04366	0.158798	0.049648	0.006122	-0.233173	-0.367126	0.082415	0.031358	-0.110688	-0.443706	-0.324541	-0.038766	0.026858	-0.020123	-0.237591	-0.010151	-0.224938	0.086161	-0.300375	0.013203	-0.032926	-0.01515	0.112764	-0.017424	0.037827	-0.038247	-0.279229	-0.088464	0.02246	0.015581	-0.007386	-0.07136	-0.082047	0.019631	-0.026491	-0.081001	-0.066453	-0.064721	-0.013432	-0.203737	-0.075595	-0.057504	0.016962	0.009319
1	94100001	94200000	-0.091558	-0.021289	-0.001424	0.04366	0.158798	0.049648	0.006122	-0.233173	-0.367126	0.082415	0.031358	-0.110688	-0.443706	-0.324541	-0.038766	0.026858	-0.020123	-0.237591	-0.010151	-0.224938	0.086161	-0.300375	0.013203	-0.032926	-0.01515	0.112764	-0.017424	0.037827	-0.038247	-0.279229	-0.088464	0.02246	0.015581	-0.007386	-0.07136	-0.082047	0.019631	-0.026491	-0.081001	-0.066453	-0.064721	-0.013432	-0.203737	-0.075595	-0.057504	0.016962	0.009319
1	94200001	94300000	-0.091558	-0.021289	-0.001424	0.04366	0.158798	0.049648	0.006122	-0.233173	-0.367126	0.082415	0.031358	-0.110688	-0.443706	-0.324541	-0.038766	0.026858	-0.020123	-0.237591	-0.010151	-0.224938	0.086161	-0.300375	0.013203	-0.032926	-0.01515	0.112764	-0.017424	0.037827	-0.038247	-0.279229	-0.088464	0.02246	0.015581	-0.007386	-0.07136	-0.082047	0.019631	-0.026491	-0.081001	-0.066453	-0.064721	-0.013432	-0.203737	-0.075595	-0.057504	0.016962	0.009319
1	94400001	94500000	-0.091558	-0.021289	-0.001424	0.04366	0.158798	0.049648	0.006122	-0.233173	-0.367126	0.082415	0.031358	-0.110688	-0.443706	-0.324541	-0.038766	0.026858	-0.020123	-0.237591	-0.010151	-0.224938	0.086161	-0.300375	0.013203	-0.032926	-0.01515	0.112764	-0.017424	0.037827	-0.038247	-0.279229	-0.088464	0.02246	0.015581	-0.007386	-0.07136	-0.082047	0.019631	-0.026491	-0.081001	-0.066453	-0.064721	-0.013432	-0.203737	-0.075595	-0.057504	0.016962	0.009319
1	94500001	94600000	-0.091558	-0.021289	-0.001424	0.04366	0.158798	0.049648	0.006122	-0.233173	-0.367126	0.082415	0.031358	-0.110688	-0.443706	-0.324541	-0.038766	0.026858	-0.020123	-0.237591	-0.010151	-0.224938	0.086161	-0.300375	0.013203	-0.032926	-0.01515	0.112764	-0.017424	0.037827	-0.038247	-0.279229	-0.088464	0.02246	0.015581	-0.007386	-0.07136	-0.082047	0.019631	-0.026491	-0.081001	-0.066453	-0.064721	-0.013432	-0.203737	-0.075595	-0.057504	0.016962	0.009319
1	94600001	94700000	-0.091558	-0.021289	-0.001424	0.04366	0.158798	0.049648	0.006122	-0.233173	-0.367126	0.082415	0.031358	-0.110688	-0.443706	-0.324541	-0.038766	0.026858	-0.020123	-0.237591	-0.010151	-0.224938	0.086161	-0.300375	0.013203	-0.032926	-0.01515	0.112764	-0.017424	0.037827	-0.038247	-0.279229	-0.088464	0.02246	0.015581	-0.007386	-0.07136	-0.082047	0.019631	-0.026491	-0.081001	-0.066453	-0.064721	-0.013432	-0.203737	-0.075595	-0.057504	0.016962	0.009319
1	94700001	94800000	-0.091558	-0.021289	-0.001424	0.04366	0.158798	0.049648	0.006122	-0.233173	-0.367126	0.082415	0.031358	-0.110688	-0.443706	-0.324541	-0.038766	0.026858	-0.020123	-0.237591	-0.010151	-0.224938	0.086161	-0.300375	0.013203	-0.032926	-0.01515	0.112764	-0.017424	0.037827	-0.038247	-0.279229	-0.088464	0.02246	0.015581	-0.007386	-0.07136	-0.082047	0.019631	-0.026491	-0.081001	-0.066453	-0.064721	-0.013432	-0.203737	-0.075595	-0.057504	0.016962	0.009319
1	94800001	94900000	-0.091558	-0.021289	-0.001424	0.04366	0.158798	0.049648	0.006122	-0.233173	-0.367126	0.082415	0.031358	-0.110688	-0.443706	-0.324541	-0.038766	0.026858	-0.020123	-0.237591	-0.010151	-0.224938	0.086161	-0.300375	0.013203	-0.032926	-0.01515	0.112764	-0.017424	0.037827	-0.038247	-0.279229	-0.088464	0.02246	0.015581	-0.007386	-0.07136	-0.082047	0.019631	-0.026491	-0.081001	-0.066453	-0.064721	-0.013432	-0.203737	-0.075595	-0.057504	0.016962	0.009319
1	94900001	95000000	-0.091558	-0.021289	-0.001424	0.04366	0.158798	0.049648	0.006122	-0.233173	-0.367126	0.082415	0.031358	-0.110688	-0.443706	-0.324541	-0.038766	0.026858	-0.020123	-0.237591	-0.010151	-0.224938	0.086161	-0.300375	0.013203	-0.032926	-0.01515	0.112764	-0.017424	0.037827	-0.038247	-0.279229	-0.088464	0.02246	0.015581	-0.007386	-0.07136	-0.082047	0.019631	-0.026491	-0.081001	-0.066453	-0.064721	-0.013432	-0.203737	-0.075595	-0.057504	0.016962	0.009319
1	95000001	95100000	-0.091558	-0.021289	-0.001424	0.04366	0.158798	0.049648	0.006122	-0.233173	-0.367126	0.082415	0.031358	-0.110688	-0.443706	-0.324541	-0.038766	0.026858	-0.020123	-0.237591	-0.010151	-0.224938	0.086161	-0.300375	0.013203	-0.032926	-0.01515	0.112764	-0.017424	0.037827	-0.038247	-0.279229	-0.088464	0.02246	0.015581	-0.007386	-0.07136	-0.082047	0.019631	-0.026491	-0.081001	-0.066453	-0.064721	-0.013432	-0.203737	-0.075595	-0.057504	0.016962	0.009319
1	95100001	95200000	-0.091558	-0.021289	-0.001424	0.04366	0.158798	0.049648	0.006122	-0.233173	-0.367126	0.082415	0.031358	-0.110688	-0.443706	-0.324541	-0.038766	0.026858	-0.020123	-0.237591	-0.010151	-0.224938	0.086161	-0.300375	0.013203	-0.032926	-0.01515	0.112764	-0.017424	0.037827	-0.038247	-0.279229	-0.088464	0.02246	0.015581	-0.007386	-0.07136	-0.082047	0.019631	-0.026491	-0.081001	-0.066453	-0.064721	-0.013432	-0.203737	-0.075595	-0.057504	0.016962	0.009319
1	95200001	95300000	-0.091558	-0.021289	-0.001424	0.04366	0.158798	0.049648	0.006122	-0.233173	-0.367126	0.082415	0.031358	-0.110688	-0.443706	-0.324541	-0.038766	0.026858	-0.020123	-0.237591	-0.010151	-0.224938	0.086161	-0.300375	0.013203	-0.032926	-0.01515	0.112764	-0.017424	0.037827	-0.038247	-0.279229	-0.088464	0.02246	0.015581	-0.007386	-0.07136	-0.082047	0.019631	-0.026491	-0.081001	-0.066453	-0.064721	-0.013432	-0.203737	-0.075595	-0.057504	0.016962	0.009319
1	95300001	95400000	-0.091558	-0.021289	-0.001424	0.04366	0.158798	0.049648	0.006122	-0.233173	-0.367126	0.082415	0.031358	-0.110688	-0.443706	-0.324541	-0.038766	0.026858	-0.020123	-0.237591	-0.010151	-0.224938	0.086161	-0.300375	0.013203	-0.032926	-0.01515	0.112764	-0.017424	0.037827	-0.038247	-0.279229	-0.088464	0.02246	0.015581	-0.007386	-0.07136	-0.082047	0.019631	-0.026491	-0.081001	-0.066453	-0.064721	-0.013432	-0.203737	-0.075595	-0.057504	0.016962	0.009319
1	95400001	95500000	-0.091558	-0.021289	-0.001424	0.04366	0.158798	0.049648	0.006122	-0.233173	-0.367126	0.082415	0.031358	-0.110688	-0.443706	-0.324541	-0.038766	0.026858	-0.020123	-0.237591	-0.010151	-0.224938	0.086161	-0.300375	0.013203	-0.032926	-0.01515	0.112764	-0.017424	0.037827	-0.038247	-0.279229	-0.088464	0.02246	0.015581	-0.007386	-0.07136	-0.082047	0.019631	-0.026491	-0.081001	-0.066453	-0.064721	-0.013432	-0.203737	-0.075595	-0.057504	0.016962	0.009319
1	95700001	95800000	-0.091558	-0.021289	-0.001424	0.04366	0.158798	0.049648	0.006122	-0.233173	-0.367126	0.082415	0.031358	-0.110688	-0.443706	-0.324541	-0.038766	0.026858	-0.020123	-0.237591	-0.010151	-0.224938	0.086161	-0.300375	0.013203	-0.032926	-0.01515	0.112764	-0.017424	0.037827	-0.038247	-0.279229	-0.088464	0.02246	0.015581	-0.007386	-0.07136	-0.082047	0.019631	-0.026491	-0.081001	-0.066453	-0.064721	-0.013432	-0.203737	-0.075595	-0.057504	0.016962	0.009319
1	95800001	95900000	-0.091558	-0.021289	-0.001424	0.04366	0.158798	0.049648	0.006122	-0.233173	-0.367126	0.082415	0.031358	-0.110688	-0.443706	-0.324541	-0.038766	0.026858	-0.020123	-0.237591	-0.010151	-0.224938	0.086161	-0.300375	0.013203	-0.032926	-0.01515	0.112764	-0.017424	0.037827	-0.038247	-0.279229	-0.088464	0.02246	0.015581	-0.007386	-0.07136	-0.082047	0.019631	-0.026491	-0.081001	-0.066453	-0.064721	-0.013432	-0.203737	-0.075595	-0.057504	0.016962	0.009319
1	96000001	96100000	-0.091558	-0.021289	-0.001424	0.04366	0.158798	0.049648	0.006122	-0.233173	-0.367126	0.082415	0.031358	-0.110688	-0.443706	-0.324541	-0.038766	0.026858	-0.020123	-0.237591	-0.010151	-0.224938	0.086161	-0.300375	0.013203	-0.032926	-0.01515	0.112764	-0.017424	0.037827	-0.038247	-0.279229	-0.088464	0.02246	0.015581	-0.007386	-0.07136	-0.082047	0.019631	-0.026491	-0.081001	-0.066453	-0.064721	-0.013432	-0.203737	-0.075595	-0.057504	0.016962	0.009319
1	96100001	96200000	-0.091558	-0.021289	-0.001424	0.04366	0.158798	0.049648	0.006122	-0.233173	-0.367126	0.082415	0.031358	-0.110688	-0.443706	-0.324541	-0.038766	0.026858	-0.020123	-0.237591	-0.010151	-0.224938	0.086161	-0.300375	0.013203	-0.032926	-0.01515	0.112764	-0.017424	0.037827	-0.038247	-0.279229	-0.088464	0.02246	0.015581	-0.007386	-0.07136	-0.082047	0.019631	-0.026491	-0.081001	-0.066453	-0.064721	-0.013432	-0.203737	-0.075595	-0.057504	0.016962	0.009319
1	96200001	96300000	-0.091558	-0.021289	-0.001424	0.04366	0.158798	0.049648	0.006122	-0.233173	-0.367126	0.082415	0.031358	-0.110688	-0.443706	-0.324541	-0.038766	0.026858	-0.020123	-0.237591	-0.010151	-0.224938	0.086161	-0.300375	0.013203	-0.032926	-0.01515	0.112764	-0.017424	0.037827	-0.038247	-0.279229	-0.088464	0.02246	0.015581	-0.007386	-0.07136	-0.082047	0.019631	-0.026491	-0.081001	-0.066453	-0.064721	-0.013432	-0.203737	-0.075595	-0.057504	0.016962	0.009319
1	96300001	96400000	-0.091558	-0.021289	-0.001424	0.04366	0.158798	0.049648	0.006122	-0.233173	-0.367126	0.082415	0.031358	-0.110688	-0.443706	-0.324541	-0.038766	0.026858	-0.020123	-0.237591	-0.010151	-0.224938	0.086161	-0.300375	0.013203	-0.032926	-0.01515	0.112764	-0.017424	0.037827	-0.038247	-0.279229	-0.088464	0.02246	0.015581	-0.007386	-0.07136	-0.082047	0.019631	-0.026491	-0.081001	-0.066453	-0.064721	-0.013432	-0.203737	-0.075595	-0.057504	0.016962	0.009319
1	96400001	96500000	-0.091558	-0.021289	-0.001424	0.04366	0.158798	0.049648	0.006122	-0.233173	-0.367126	0.082415	0.031358	-0.110688	-0.443706	-0.324541	-0.038766	0.026858	-0.020123	-0.237591	-0.010151	-0.224938	0.086161	-0.300375	0.013203	-0.032926	-0.01515	0.112764	-0.017424	0.037827	-0.038247	-0.279229	-0.088464	0.02246	0.015581	-0.007386	-0.07136	-0.082047	0.019631	-0.026491	-0.081001	-0.066453	-0.064721	-0.013432	-0.203737	-0.075595	-0.057504	0.016962	0.009319
1	96500001	96600000	-0.091558	-0.021289	-0.001424	0.04366	0.158798	0.049648	0.006122	-0.233173	-0.367126	0.082415	0.031358	-0.110688	-0.443706	-0.324541	-0.038766	0.026858	-0.020123	-0.237591	-0.010151	-0.224938	0.086161	-0.300375	0.013203	-0.032926	-0.01515	0.112764	-0.017424	0.037827	-0.038247	-0.279229	-0.088464	0.02246	0.015581	-0.007386	-0.07136	-0.082047	0.019631	-0.026491	-0.081001	-0.066453	-0.064721	-0.013432	-0.203737	-0.075595	-0.057504	0.016962	0.009319
1	96600001	96700000	-0.091558	-0.021289	-0.001424	0.04366	0.158798	0.049648	0.006122	-0.233173	-0.367126	0.082415	0.031358	-0.110688	-0.443706	-0.324541	-0.038766	0.026858	-0.020123	-0.237591	-0.010151	-0.224938	0.086161	-0.300375	0.013203	-0.032926	-0.01515	0.112764	-0.017424	0.037827	-0.038247	-0.279229	-0.088464	0.02246	0.015581	-0.007386	-0.07136	-0.082047	0.019631	-0.026491	-0.081001	-0.066453	-0.064721	-0.013432	-0.203737	-0.075595	-0.057504	0.016962	0.009319
1	96700001	96800000	-0.091558	-0.021289	-0.001424	0.04366	0.158798	0.049648	0.006122	-0.233173	-0.367126	0.082415	0.031358	-0.110688	-0.443706	-0.324541	-0.038766	0.026858	-0.020123	-0.237591	-0.010151	-0.224938	0.086161	-0.300375	0.013203	-0.032926	-0.01515	0.112764	-0.017424	0.037827	-0.038247	-0.279229	-0.088464	0.02246	0.015581	-0.007386	-0.07136	-0.082047	0.019631	-0.026491	-0.081001	-0.066453	-0.064721	-0.013432	-0.203737	-0.075595	-0.057504	0.016962	0.009319
1	96800001	96900000	-0.091558	-0.021289	-0.001424	0.04366	0.158798	0.049648	0.006122	-0.233173	-0.367126	0.082415	0.031358	-0.110688	-0.443706	-0.324541	-0.038766	0.026858	-0.020123	-0.237591	-0.010151	-0.224938	0.086161	-0.300375	0.013203	-0.032926	-0.01515	0.112764	-0.017424	0.037827	-0.038247	-0.279229	-0.088464	0.02246	0.015581	-0.007386	-0.07136	-0.082047	0.019631	-0.026491	-0.081001	-0.066453	-0.064721	-0.013432	-0.203737	-0.075595	-0.057504	0.016962	0.009319
1	96900001	97000000	-0.091558	-0.021289	-0.001424	0.04366	0.158798	0.049648	0.006122	-0.233173	-0.367126	0.082415	0.031358	-0.110688	-0.443706	-0.324541	-0.038766	0.026858	-0.020123	-0.237591	-0.010151	-0.224938	0.086161	-0.300375	0.013203	-0.032926	-0.01515	0.112764	-0.017424	0.037827	-0.038247	-0.279229	-0.088464	0.02246	0.015581	-0.007386	-0.07136	-0.082047	0.019631	-0.026491	-0.081001	-0.066453	-0.064721	-0.013432	-0.203737	-0.075595	-0.057504	0.016962	0.009319
1	97000001	97100000	-0.091558	-0.021289	-0.001424	0.04366	0.158798	0.049648	0.006122	-0.233173	-0.367126	0.082415	0.031358	-0.110688	-0.443706	-0.324541	-0.038766	0.026858	-0.020123	-0.237591	-0.010151	-0.224938	0.086161	-0.300375	0.013203	-0.032926	-0.01515	0.112764	-0.017424	0.037827	-0.038247	-0.279229	-0.088464	0.02246	0.015581	-0.007386	-0.07136	-0.082047	0.019631	-0.026491	-0.081001	-0.066453	-0.064721	-0.013432	-0.203737	-0.075595	-0.057504	0.016962	0.009319
1	97100001	97200000	-0.091558	-0.021289	-0.001424	0.04366	0.158798	0.049648	0.006122	-0.233173	-0.367126	0.082415	0.031358	-0.110688	-0.443706	-0.324541	-0.038766	0.026858	-0.020123	-0.237591	-0.010151	-0.224938	0.086161	-0.300375	0.013203	-0.032926	-0.01515	0.112764	-0.017424	0.037827	-0.038247	-0.279229	-0.088464	0.02246	0.015581	-0.007386	-0.07136	-0.082047	0.019631	-0.026491	-0.081001	-0.066453	-0.064721	-0.013432	-0.203737	-0.075595	-0.057504	0.016962	0.009319
1	97200001	97300000	-0.091558	-0.021289	-0.001424	0.04366	0.158798	0.049648	0.006122	-0.233173	-0.367126	0.082415	0.031358	-0.110688	-0.443706	-0.324541	-0.038766	0.026858	-0.020123	-0.237591	-0.010151	-0.224938	0.086161	-0.300375	0.013203	-0.032926	-0.01515	0.112764	-0.017424	0.037827	-0.038247	-0.279229	-0.088464	0.02246	0.015581	-0.007386	-0.07136	-0.082047	0.019631	-0.026491	-0.081001	-0.066453	-0.064721	-0.013432	-0.203737	-0.075595	-0.057504	0.016962	0.009319
1	97300001	97400000	-0.091558	-0.021289	-0.001424	0.04366	0.158798	0.049648	0.006122	-0.233173	-0.367126	0.082415	0.031358	-0.110688	-0.443706	-0.324541	-0.038766	0.026858	-0.020123	-0.237591	-0.010151	-0.224938	0.086161	-0.300375	0.013203	-0.032926	-0.01515	0.112764	-0.017424	0.037827	-0.038247	-0.279229	-0.088464	0.02246	0.015581	-0.007386	-0.07136	-0.082047	0.019631	-0.026491	-0.081001	-0.066453	-0.064721	-0.013432	-0.203737	-0.075595	-0.057504	0.016962	0.009319
1	97400001	97500000	-0.091558	-0.021289	-0.001424	0.04366	0.158798	0.049648	0.006122	-0.233173	-0.367126	0.082415	0.031358	-0.110688	-0.443706	-0.324541	-0.038766	0.026858	-0.020123	-0.237591	-0.010151	-0.224938	0.086161	-0.300375	0.013203	-0.032926	-0.01515	0.112764	-0.017424	0.037827	-0.038247	-0.279229	-0.088464	0.02246	0.015581	-0.007386	-0.07136	-0.082047	0.019631	-0.026491	-0.081001	-0.066453	-0.064721	-0.013432	-0.203737	-0.075595	-0.057504	0.016962	0.009319
1	97500001	97600000	-0.091558	-0.021289	-0.001424	0.04366	0.158798	0.049648	0.006122	-0.233173	-0.367126	0.082415	0.031358	-0.110688	-0.443706	-0.324541	-0.038766	0.026858	-0.020123	-0.237591	-0.010151	-0.224938	0.086161	-0.300375	0.013203	-0.032926	-0.01515	0.112764	-0.017424	0.037827	-0.038247	-0.279229	-0.088464	0.02246	0.015581	-0.007386	-0.07136	-0.082047	0.019631	-0.026491	-0.081001	-0.066453	-0.064721	-0.013432	-0.203737	-0.075595	-0.057504	0.016962	0.009319
1	97600001	97700000	-0.091558	-0.021289	-0.001424	0.04366	0.158798	0.049648	0.006122	-0.233173	-0.367126	0.082415	0.031358	-0.110688	0.311732	-0.324541	-0.038766	0.026858	-0.020123	-0.237591	-0.010151	-0.224938	0.086161	-0.300375	0.013203	-0.032926	-0.01515	0.112764	-0.017424	0.037827	-0.038247	-0.279229	-0.088464	0.02246	0.015581	-0.007386	-0.07136	-0.082047	0.019631	-0.026491	-0.081001	-0.066453	-0.064721	-0.013432	-0.203737	-0.075595	-0.057504	0.016962	0.009319
1	97700001	97800000	-0.091558	-0.021289	-0.001424	0.04366	0.158798	0.049648	0.006122	-0.233173	-0.367126	0.082415	0.031358	-0.110688	0.311732	-0.324541	-0.038766	0.026858	-0.020123	-0.237591	-0.010151	-0.224938	0.086161	-0.300375	0.013203	-0.032926	-0.01515	0.112764	-0.017424	0.037827	-0.038247	-0.279229	-0.088464	0.02246	0.015581	-0.007386	-0.07136	-0.082047	0.019631	-0.026491	-0.081001	-0.066453	-0.064721	-0.013432	-0.203737	-0.075595	-0.057504	0.016962	0.009319
1	97800001	97900000	-0.091558	-0.021289	-0.001424	0.04366	0.158798	0.049648	0.006122	-0.233173	-0.367126	0.082415	0.031358	-0.110688	0.311732	-0.324541	-0.038766	0.026858	-0.020123	-0.237591	-0.010151	-0.224938	0.086161	-0.300375	0.013203	-0.032926	-0.01515	0.112764	-0.017424	0.037827	-0.038247	-0.279229	-0.088464	0.02246	0.015581	-0.007386	-0.07136	-0.082047	0.019631	-0.026491	-0.081001	-0.066453	-0.064721	-0.013432	-0.203737	-0.075595	-0.057504	0.016962	0.009319
1	97900001	98000000	-0.091558	-0.021289	-0.001424	0.04366	0.158798	0.049648	0.006122	-0.233173	-0.367126	0.082415	0.031358	-0.110688	0.311732	-0.324541	-0.038766	0.026858	-0.020123	-0.237591	-0.010151	-0.224938	0.086161	-0.300375	0.013203	-0.032926	-0.01515	0.112764	-0.017424	0.037827	-0.038247	-0.279229	-0.088464	0.02246	0.015581	-0.007386	-0.07136	-0.082047	0.019631	-0.026491	-0.081001	-0.066453	-0.064721	-0.013432	-0.203737	-0.075595	-0.057504	0.016962	0.009319
1	98000001	98100000	-0.091558	-0.021289	-0.001424	0.04366	0.158798	0.049648	0.006122	-0.233173	-0.367126	0.082415	0.031358	-0.110688	0.311732	-0.324541	-0.038766	0.026858	-0.020123	-0.237591	-0.010151	-0.224938	0.086161	-0.300375	0.013203	-0.032926	-0.01515	0.112764	-0.017424	0.037827	-0.038247	-0.279229	-0.088464	0.02246	0.015581	-0.007386	-0.07136	-0.082047	0.019631	-0.026491	-0.081001	-0.066453	-0.064721	-0.013432	-0.203737	-0.075595	-0.057504	0.016962	0.009319
1	98100001	98200000	-0.091558	-0.021289	-0.001424	0.04366	0.158798	0.049648	0.006122	-0.233173	-0.367126	0.082415	0.031358	-0.110688	0.311732	-0.324541	-0.038766	0.026858	-0.020123	-0.237591	-0.010151	-0.224938	0.086161	-0.300375	0.013203	-0.032926	-0.01515	0.112764	-0.017424	0.037827	-0.038247	-0.279229	-0.088464	0.02246	0.015581	-0.007386	-0.07136	-0.082047	0.019631	-0.026491	-0.081001	-0.066453	-0.064721	-0.013432	-0.203737	-0.075595	-0.057504	0.016962	0.009319
1	98200001	98300000	-0.091558	-0.021289	-0.001424	0.04366	0.158798	0.049648	0.006122	-0.233173	-0.367126	0.082415	0.031358	-0.110688	0.311732	-0.324541	-0.038766	0.026858	-0.020123	-0.237591	-0.010151	-0.224938	0.086161	-0.300375	0.013203	-0.032926	-0.01515	0.112764	-0.017424	0.037827	-0.038247	-0.279229	-0.088464	0.02246	0.015581	-0.007386	-0.07136	-0.082047	0.019631	-0.026491	-0.081001	-0.066453	-0.064721	-0.013432	-0.203737	-0.075595	-0.057504	0.016962	0.009319
1	98300001	98400000	-0.091558	-0.021289	-0.001424	0.04366	0.158798	0.049648	0.006122	-0.233173	-0.367126	0.082415	0.031358	-0.110688	0.311732	-0.324541	-0.038766	0.026858	-0.020123	-0.237591	-0.010151	-0.224938	0.086161	-0.300375	0.013203	-0.032926	-0.01515	0.112764	-0.017424	0.037827	-0.038247	-0.279229	-0.088464	0.02246	0.015581	-0.007386	-0.07136	-0.082047	0.019631	-0.026491	-0.081001	-0.066453	-0.064721	-0.013432	-0.203737	-0.075595	-0.057504	0.016962	0.009319
1	98400001	98500000	-0.091558	-0.021289	-0.001424	0.04366	0.158798	0.049648	0.006122	-0.233173	-0.367126	0.082415	0.031358	-0.110688	0.311732	-0.324541	-0.038766	0.026858	-0.020123	-0.237591	-0.010151	-0.224938	0.086161	-0.300375	0.013203	-0.032926	-0.01515	0.112764	-0.017424	0.037827	-0.038247	-0.279229	-0.088464	0.02246	0.015581	-0.007386	-0.07136	-0.082047	0.019631	-0.026491	-0.081001	-0.066453	-0.064721	-0.013432	-0.203737	-0.075595	-0.057504	0.016962	0.009319
1	98500001	98600000	-0.091558	-0.021289	-0.001424	0.04366	0.158798	0.049648	0.006122	-0.233173	-0.367126	0.082415	0.031358	-0.110688	0.311732	-0.324541	-0.038766	0.026858	-0.020123	-0.237591	-0.010151	-0.224938	0.086161	-0.300375	0.013203	-0.032926	-0.01515	0.112764	-0.017424	0.037827	-0.038247	-0.279229	-0.088464	0.02246	0.015581	-0.007386	-0.07136	-0.082047	0.019631	-0.026491	-0.081001	-0.066453	-0.064721	-0.013432	-0.203737	-0.075595	-0.057504	0.016962	0.009319
1	98600001	98700000	-0.091558	-0.021289	-0.001424	0.04366	0.158798	0.049648	0.006122	0.176066	-0.367126	0.082415	0.031358	-0.110688	0.311732	-0.324541	-0.038766	0.026858	-0.020123	-0.237591	-0.010151	-0.224938	0.086161	-0.300375	0.013203	-0.032926	-0.01515	0.112764	-0.017424	0.037827	-0.038247	-0.279229	-0.088464	0.02246	0.015581	-0.007386	-0.07136	-0.082047	0.019631	-0.026491	-0.081001	-0.066453	-0.064721	-0.013432	-0.203737	-0.075595	-0.057504	0.016962	0.009319
1	98700001	98800000	-0.091558	-0.021289	-0.001424	0.04366	0.158798	0.049648	0.006122	0.176066	-0.367126	0.082415	0.031358	-0.110688	0.311732	-0.324541	-0.038766	0.026858	-0.020123	-0.237591	-0.010151	-0.224938	0.086161	-0.300375	0.013203	-0.032926	-0.01515	0.112764	-0.017424	0.037827	-0.038247	-0.279229	-0.088464	0.02246	0.015581	-0.007386	-0.07136	-0.082047	0.019631	-0.026491	-0.081001	-0.066453	-0.064721	-0.013432	-0.203737	-0.075595	-0.057504	0.016962	0.009319
1	98800001	98900000	-0.091558	-0.021289	-0.001424	0.04366	0.158798	0.049648	0.006122	0.176066	-0.367126	0.082415	0.031358	-0.110688	0.311732	-0.324541	-0.038766	0.026858	-0.020123	-0.237591	-0.010151	-0.224938	0.086161	-0.300375	0.013203	-0.032926	-0.01515	0.112764	-0.017424	0.037827	-0.038247	-0.279229	-0.088464	0.02246	0.015581	-0.007386	-0.07136	-0.082047	0.019631	-0.026491	-0.081001	-0.066453	-0.064721	-0.013432	-0.203737	-0.075595	-0.057504	0.016962	0.009319
1	99100001	99200000	-0.091558	-0.021289	-0.001424	0.04366	0.158798	0.049648	0.006122	0.176066	-0.367126	0.082415	0.031358	-0.110688	0.311732	-0.324541	-0.038766	0.026858	-0.020123	-0.237591	-0.010151	-0.224938	0.086161	-0.300375	0.013203	-0.032926	-0.01515	0.112764	-0.017424	0.037827	-0.038247	-0.279229	-0.088464	0.02246	0.015581	-0.007386	-0.07136	-0.082047	0.019631	-0.026491	-0.081001	-0.066453	-0.064721	-0.013432	-0.203737	-0.075595	-0.057504	0.016962	0.009319
1	99200001	99300000	-0.091558	-0.021289	-0.001424	0.04366	0.158798	0.049648	0.006122	0.176066	-0.367126	0.082415	0.031358	-0.110688	0.311732	-0.324541	-0.038766	0.026858	-0.020123	-0.237591	-0.010151	-0.224938	0.086161	-0.300375	0.013203	-0.032926	-0.01515	0.112764	-0.017424	0.037827	-0.038247	-0.279229	-0.088464	0.02246	0.015581	-0.007386	-0.07136	-0.082047	0.019631	-0.026491	-0.081001	-0.066453	-0.064721	-0.013432	-0.203737	-0.075595	-0.057504	0.016962	0.009319
1	99300001	99400000	-0.091558	-0.021289	-0.001424	0.04366	0.158798	0.049648	0.006122	0.176066	-0.367126	0.082415	0.031358	-0.110688	0.311732	-0.324541	-0.038766	0.026858	-0.020123	-0.237591	-0.010151	-0.224938	0.086161	-0.300375	0.013203	-0.032926	-0.01515	0.112764	-0.017424	0.037827	-0.038247	-0.279229	-0.088464	0.02246	0.015581	-0.007386	-0.07136	-0.082047	0.019631	-0.026491	-0.081001	-0.066453	-0.064721	-0.013432	-0.203737	-0.075595	-0.057504	0.016962	0.009319
1	99400001	99500000	-0.091558	-0.021289	-0.001424	0.04366	0.158798	0.049648	0.006122	0.176066	-0.367126	0.082415	0.031358	-0.110688	0.311732	-0.324541	-0.038766	0.026858	-0.020123	-0.237591	-0.010151	-0.224938	0.086161	-0.300375	0.013203	-0.032926	-0.01515	0.112764	-0.017424	0.037827	-0.038247	-0.279229	-0.088464	0.02246	0.015581	-0.007386	-0.07136	-0.082047	0.019631	-0.026491	-0.081001	-0.066453	-0.064721	-0.013432	-0.203737	-0.075595	-0.057504	0.016962	0.009319
1	99500001	99600000	-0.091558	-0.021289	-0.001424	0.04366	0.158798	0.049648	0.006122	0.176066	-0.367126	0.082415	0.031358	-0.110688	0.311732	-0.324541	-0.038766	0.026858	-0.020123	-0.237591	-0.010151	-0.224938	0.086161	-0.300375	0.013203	-0.032926	-0.01515	0.112764	-0.017424	0.037827	-0.038247	-0.279229	-0.088464	0.02246	0.015581	-0.007386	-0.07136	-0.082047	0.019631	-0.026491	-0.081001	-0.066453	-0.064721	-0.013432	-0.203737	-0.075595	-0.057504	0.016962	0.009319
1	99600001	99700000	-0.091558	-0.021289	-0.001424	0.04366	0.158798	0.049648	0.006122	0.176066	-0.367126	0.082415	0.031358	-0.110688	0.311732	-0.324541	-0.038766	0.026858	-0.020123	-0.237591	-0.010151	-0.224938	0.086161	-0.300375	0.013203	-0.032926	-0.01515	0.112764	-0.017424	0.037827	-0.038247	-0.279229	-0.088464	0.02246	0.015581	-0.007386	-0.07136	-0.082047	0.019631	-0.026491	-0.081001	-0.066453	-0.064721	-0.013432	-0.203737	-0.075595	-0.057504	0.016962	0.009319
[truncated: 23,669 more rows]
[truncated: 28 more columns]

## Sheet: Replicate 2
CONTIG	START	END	908	107	103	708	704	901	322	625	620	635	630	316	606	505	616	611	906	903	105	603	619	614	310	627	623	701	605	610	315	311	628	624	634	319	707	904	212	626	622	638	631	309	608	602	618	709	705
[truncated: 24,514 more rows]
[truncated: 2 more columns]

## Sheet: Merged replicates
CONTIG	START	END	908	107	103	302	708	704	901	322	501	625	620	635	630	308	316	312	606	505	616	611	906	706	903	806	105	101	609	603	619	614	305	314	310	317	627	623	701	633	605	504	610	306	315	311	628	624	703
[truncated: 24,514 more rows]
[truncated: 30 more columns]
